# Supplementary material for: Cenozoic origins of the genus Calliarcys (Insecta, Ephemeroptera) revealed by Micro-CT, with DNA barcode gap analysis of Leptophlebiinae and Habrophlebiinae
Source: Sci Rep. 2022 Sep 8;12:15228. doi: 10.1038/s41598-022-18234-4 (PMC9458648; doi:10.1038/s41598-022-18234-4)
Supplement: Supplementary file 5 — Supplementary Information 3. [file 41598_2022_18234_MOESM5_ESM.xlsx]

## Sheet: Arkusz1
Supplementary information to:
Cenozoic origins of the genus Calliarcys (Insecta, Ephemeroptera) revealed by Micro-CT, and DNA barcode gap analysis of Leptophlebiinae and Habrophlebiinae
Roman J. Godunko, Javier Alba-Tercedor, Michal Grabowski, Tomasz Rewicz, Arnold H. Staniczek
Table S1 BOLD distance analysis of the Leptophlebiinae and Habrophlebiinae, barcode gap analysis
No species	Genus	Species	Author	n ind	n BINs	region	Mean Intra-Sp	Max Intra-Sp	notes
	subfam. Leptophlebiinae s. Lameere 1917
1	Leptophlebia	austrinus	Traver 1932	0	0	Nearctic	N/A	N/A
2	Leptophlebia	bradleyi	Needham 1932	0	0	Nearctic	N/A	N/A
3	Leptophlebia	collinus	Traver 1932	0	0	Nearctic	N/A	N/A
4	Leptophlebia	cupida	Say 1823	68	4	Nearctic	5.58	14.34	shared BIN BOLD:AAA7017 with L. nebulosa
5	Leptophlebia	gravastellus	Eaton 1884	0	0	Nearctic	N/A	N/A
6	Leptophlebia	intermedia	Traver 1932	27	2	Nearctic	1.38	3.84
7	Leptophlebia	johnsoni	McDunnough 1924	0	0	Nearctic	N/A	N/A
8	Leptophlebia	marginata	Linnaeus 1767	35	1	Palaearctic	0.29	1.16
9	Leptophlebia	nebulosa	Walker 1853	84	2	Nearctic	1.09	4.45	shared BIN BOLD:AAA7017 with L. cupida
10	Leptophlebia	pacificus	McDunnough 1933	0	0	Nearctic	N/A	N/A
11	Leptophlebia	vespertina	Linnaeus 1758	12	1	Palaearctic	0.65	2.01
	Leptophlebia	sp.		30	5	Palaearctic	15.63	24.3	15 individuals assigned to BIN BOLD:AAA7017 were added to records of L. nebulos
12	Paraleptophlebia	altana	Kilgore & Allen 1973	0	0	Nearctic	N/A	N/A
13	Paraleptophlebia	associata	McDunnough 1924	0	0	Nearctic	N/A	N/A
14	Paraleptophlebia	bicornuta	McDunough 1926	6	1	Nearctic	0.45	1.03
15	Paraleptophlebia	cachea	Day 1954	0	0	Nearctic	N/A	N/A
16	Paraleptophlebia	calcarica	Robotham & Allen 1989	0	0	Nearctic	N/A	N/A
17	Paraleptophlebia	californica	Traver 1934	0	0	Nearctic	N/A	N/A
18	Paraleptophlebia	cincta	Retzius 1783	0	0	Palaearctic	N/A	N/A
19	Paraleptophlebia	clara	McDunnough 1933	0	0	Nearctic	N/A	N/A
20	Paraleptophlebia	debilis	Walker 1853 [Baetis]	57	5	Nearctic	7.51	11.2	three BINs: BOLD:AAE6818_BOLD:AAE2997_BOLD:AAC5651 shared with ind. Paraleptophlebia sp. (31 individuals)
21	Paraleptophlebia	falcula	Traver 1934 [Paraleptophlebia]	0	0	Nearctic	N/A	N/A
22	Paraleptophlebia	gregalis	Eaton 1884	1	1	Nearctic	N/A	0
23	Paraleptophlebia	guttata	McDunnough 1924	7	3	Nearctic	10.05	18.35	one BIN BOLD:AAM7307 shared with two ind of P. strigula
24	Paraleptophlebia	helena	Day 1952	0	0	Nearctic	N/A	N/A
25	Paraleptophlebia	jeanae	Berner 1955	6	1	Nearctic	0.93	1.91
26	Paraleptophlebia	kunashirica	Tiunova 2017	0	0	Palaearctic	N/A	N/A
27	Paraleptophlebia	longilobata	Tshernova 1928	0	0	Palaearctic	N/A	N/A
28	Paraleptophlebia	magica	Zhou & Zheng 2003	0	0	Palaearctic	N/A	N/A
29	Paraleptophlebia	moerens	McDunnough 1924	0	0	Nearctic	N/A	N/A
30	Paraleptophlebia	ontario	McDunnough 1926	1	1	Nearctic	N/A	0
31	Paraleptophlebia	packii	Needham 1927	0	0	Nearctic	N/A	N/A
32	Paraleptophlebia	placeri	Mayo 1939	0	0	Nearctic	N/A	N/A
33	Paraleptophlebia	placita	Bengtsson 1917	0	0	Palaearctic	N/A	N/A
34	Paraleptophlebia	praepedita	Eaton 1884	13	2	Nearctic	4.01	26.07	one BIN BOLD:AAC5685 shared with two ind of P. sticta
35	Paraleptophlebia	quisquilia	Day 1952	0	0	Nearctic	N/A	N/A
36	Paraleptophlebia	ruffoi	Biancheri 1956	0	0	Palaearctic	N/A	N/A
37	Paraleptophlebia	sculleni	Traver 1934	0	0	Nearctic	N/A	N/A
38	Paraleptophlebia	sticta	Burks 1953	5	2	Nearctic	20.6	20.93	one BIN BOLD:AAC5685 shared with two ind of P. praepedita
39	Paraleptophlebia	strandii	Eaton 1901	12	1	Palaearctic	1.18	2.33	one BIN BOLD:AAU2089 shared with one ind of Paraleptohlebia sp.
40	Paraleptophlebia	strigula	McDunnough 1932	2	1	Nearctic	2.17	2.17	one BIN BOLD:AAM7307 shared with two ind of P. guttata
41	Paraleptophlebia	submarginata	Stephens 1835	40	1	Palaearctic	0.81	1.83
42	Paraleptophlebia	volitans	McDunnough 1924	21	2	Nearctic	1.75	11.44
43	Paraleptophlebia	werneri	Ulmer 1920	8	2	Palaearctic	5.18	20.71	one ind share BIN BOLD:AAZ8151 with Leptohlebia vespertina
44	Paraleptophlebia	westoni	Imanishi 1937	5	1	Palaearctic	0.74	1.86
45	Paraleptophlebia	zayante	Day 1952	0	0	Nearctic	N/A	N/A
	Paraleptophlebia	sp.		28	13		22.32	28.47	three BINs shared with P. debilis: BOLD:AAE6818_BOLD:AAE2997_BOLD:AAC5651, and one BIN shared with N. japnica BOLD:ACD8295, one BIN BIN BOLD:AAU2089 shared with P. strandii
46	Neoleptophlebia	adoptiva	McDunnough 1929	36	1	Nearctic	1.09	2.79
47	Neoleptophlebia	aquilina	Harper & Harper 1986	0	0	Nearctic	N/A	N/A
48	Neoleptophlebia	assimilis	Banks 1914	5	1	Nearctic	0.84	1.75
49	Neoleptophlebia	brunneipennis	McDunnough 1924	0	0	Nearctic	N/A	N/A
50	Neoleptophlebia	erratica	Kang & Yang 1994	0	0	Palaearctic	N/A	N/A
51	Neoleptophlebia	georgiana	Traver 1934	0	0	Nearctic	N/A	N/A
52	Neoleptophlebia	heteronea	McDunnough 1924	71	1	Nearctic	0.74	3.12
53	Neoleptophlebia	japonica	Matsumura 1931	20	5	Palaearctic	11.01	22.31	two individuals as Paraleptophlebia japonica in BOLD, added 9 individuals of BIN BOLD:ACD8295 which shared with N. japnica
54	Neoleptophlebia	jenseni	McCafferty & Kondratieff 1999	0	0	Nearctic	N/A	N/A
55	Neoleptophlebia	kirchneri	Kondratieff & Durfee 1994	2	1	Nearctic	0	0	as Paraleptophlebia kirchneri in BOLD
56	Neoleptophlebia	memorialis	(Eaton, 1884)	5	2	Nearctic	2.42	4.78
57	Neoleptophlebia	mollis	Eaton 1871	147	3	Nearctic	2.46	7.13
58	Neoleptophlebia	spina	Kang & Yang 1994	0	0	Palaearctic	N/A	N/A
59	Neoleptophlebia	spinosa	Ueno 1931	2	1	Palaearctic	0.15	0.15	as Paraleptophlebia spinosa in BOLD
60	Neoleptophlebia	swannanoa	Traver 1932	0	0	Nearctic	N/A	N/A
61	Neoleptophlebia	temporalis	McDunough 1926	0	0	Nearctic	N/A	N/A
62	Neoleptophlebia	traverae	McCafferty & Kondratieff 1999	0	0	Nearctic	N/A	N/A
63	Neoleptophlebia	vaciva	Eaton 1884	1	1	Nearctic	N/A	0	as Paraleptophlebia vaciva in BOLD
64	Neoleptophlebia	vladivostokica	Kluge 1982	0	0	Palaearctic	N/A	N/A
65	Habrophlebiodes	americana	Banks 1903	36	1	Nearctic	1.67	4.2
66	Habrophlebiodes	annulata	Traver 1934	0	0	Nearctic	N/A	N/A
67	Habrophlebiodes	brunneipennis	Berner 1946	0	0	Nearctic	N/A	N/A
68	Habrophlebiodes	celeteria	Berner 1975	0	0	Nearctic	N/A	N/A
69	Habrophlebiodes	gilliesi	Peters 1963	0	0	Hong Kong	N/A	N/A
70	Habrophlebiodes	prominens	Ulmer 1939	0	0	Java, Sumatra, Vietnam	N/A	N/A
71	Habrophlebiodes	tenella	Kang & Yang 1994	0	0	Taivan	N/A	N/A
72	Habrophlebiodes	zijinensis	Gui & Zhang & Wu 1996	1	1	China	N/A	0
73	Dipterophlebiodes	sarawacensis	Demoulin 1954	0	0	Borneo	N/A	N/A
74	Gilliesia	hindustanicus	Gillies 1951	0	0	India	N/A	N/A
75	Gilliesia	pulchra	Zhou 2004	0	0	China	N/A	N/A
76	Gilliesia	ratchaburiensis	Boonsoong & Sartori 2015	0	0	Thailand	N/A	N/A
77	Calliarcys	humilis	Eaton, 1881	7	1	Palaearctic	0.97	1.86
78	Calliarcys	van	Godunko & Bauernfeind, 2015	0	0	Palaearctic	N/A	N/A
	subfam. Habrophlebiinae: Kluge 1994
79	Habrophlebia	antonioni	Alba-Tercedor 2000	0	0	Palaearctic	N/A	N/A
80	Habrophlebia	consiglioi	Biancheri 1959	0	0	Palaearctic	N/A	N/A
81	Habrophlebia	eldae	Jacob & Sartori 1984	14	3	Palaearctic	3.99	10.22
82	Habrophlebia	fusca	Curtis 1834	6	2	Palaearctic	6.97	21.27
83	Habrophlebia	djurdjurensis	Kechemir & Sartori & Lounaci 2020	0	0	Palaearctic	N/A	N/A
84	Habrophlebia	hassainae	Benhadji & Hassaine & Sartori 2018	0	0	Palaearctic	N/A	N/A
85	Habrophlebia	lauta	McLachlan 1884	23	1	Palaearctic	0.35	1.54	added one individual of Habrophlebia sp. With the same BIN BOLD:AAJ7054
86	Habrophlebia	vaillatorum	Thomas (in Thomas & Bouzidi) 1986	0	0	Palaearctic	N/A	N/A
87	Hesperaphlebia	vibrans	Needham 1908	31	2	Palaearctic	1.16	15.08	as Habrophlebia vibrans in BOLD
88	Habroleptoides	annae	Sartori 1986	0	0	Palaearctic	N/A	N/A
89	Habroleptoides	assefae	Sartori & Thomas 1986	0	0	Palaearctic	N/A	N/A
90	Habroleptoides	auberti	Biancheri 1954	2	1	Palaearctic	0.15	0.15	share BIN BOLD:ACB2012 with Habroleptoides confusa (2ind)
91	Habroleptoides	berthelemyi	Thomas 1968	0	0	Palaearctic	N/A	N/A
92	Habroleptoides	budtzi	Esben-Petersen 1912	5	2	Palaearctic	3.61	7.54
93	Habroleptoides	carpatica	Bogoescu & Crasnaru 1930	0	0	Palaearctic	N/A	N/A
94	Habroleptoides	caucasica	Tshernova 1930	0	0	Palaearctic	N/A	N/A
95	Habroleptoides	confusa	Sartori & Jocob 1986	48	12	Palaearctic	9.1	23.96	share BIN BOLD:ACB2012 with Habroleptoides auberti (2ind)
96	Habroleptoides	filipovicae	Gaino & Sowa 1985	0	0	Palaearctic	N/A	N/A
97	Habroleptoides	kavron	Kazanci & Turkmen 2011	0	0	Palaearctic	N/A	N/A
98	Habroleptoides	malickyi	Gaino & Sowa 1983	0	0	Palaearctic	N/A	N/A
99	Habroleptoides	modesta	Hagen 1864	1	1	Palaearctic	N/A	0
100	Habroleptoides	nervulosa	Eaton 1884	0	0	Palaearctic	N/A	N/A
101	Habroleptoides	pauliana	Grandi 1957	1	1	Palaearctic	N/A	0
102	Habroleptoides	pontica	Kluge 1994	0	0	Palaearctic	N/A	N/A
103	Habroleptoides	thomasi	Sartori 1986	0	0	Palaearctic	N/A	N/A
104	Habroleptoides	umbratilis	Eaton 1884	0	0	Palaearctic	N/A	N/A
	Habroleptoides	sp.		9	3	Palaearctic	11.14	28.25
Notes:
With the number of analyzed specimens (n ind), number of BINs (Barcode Index Number) (nBINs), region of occurence (region), mean intraspecific pairwise K2P distances (Mean Intra-Sp), maximum intraspecific pairwise K2P distances (Max Intra-Sp).
