# Supplementary material for: Cenozoic origins of the genus Calliarcys (Insecta, Ephemeroptera) revealed by Micro-CT, with DNA barcode gap analysis of Leptophlebiinae and Habrophlebiinae
Source: Sci Rep. 2022 Sep 8;12:15228. doi: 10.1038/s41598-022-18234-4 (PMC9458648; doi:10.1038/s41598-022-18234-4)
Supplement: Supplementary file 6 — Supplementary Information 4. [file 41598_2022_18234_MOESM6_ESM.xlsx]

## Sheet: Lab Sheet
Supplementary information to:
Cenozoic origins of the genus Calliarcys (Insecta, Ephemeroptera) revealed by Micro-CT, and DNA barcode gap analysis of Leptophlebiinae and Habrophlebiinae
Roman J. Godunko, Javier Alba-Tercedor, Michal Grabowski, Tomasz Rewicz, Arnold H. Staniczek
Table S2 Sample overview, origin of specimens, collectors and GenBank accession numbers, BOLD Process ID and Sampl ID
Process ID	Sample ID	BIN	COI-5P Seq. Length	COI-5P Accession	Collection Date	Identification	Country	Exact Site	Lat	Lon	Collectors	Institution Storing	Institution	Notes
FBAQU1375-13	BCZSM_EPH_0140	BOLD:AAJ7054	658[0n]	KY261402	30-Mar-2012	Habrophlebia lauta	Germany	Muendung in Wapel, Rodenbach	50.131	9.06	Dr. Reinhard Mueller	SNSB, Zoologische Staatssammlung Muenchen	SNSB, Zoologische Staatssammlung Muenchen	more than one
GEPH066-18	ZFMK-TIS-2532693	BOLD:AAJ7054	658[0n]	MW459410	10-Aug-2016	Habrophlebia lauta	Germany	Sieg Schladern	50.8	7.59	GBOL-Team ZFMK	Zoologisches Forschungsmuseum Alexander Koenig	Zoologisches Forschungsmuseum Alexander Koenig
GMEAP138-13	BIOUG02692-D07	BOLD:AAM4119	632[0n]	KR143529	29-Jun-2011	Habrophlebia vibrans	Canada	Beaver Dam, shallow forest stream	45.5627	-78.6977	G.Martin and O.Zaheer	Centre for Biodiversity Genomics	Centre for Biodiversity Genomics
GBEPT1198-14	GBOL06718	BOLD:AAJ7054	633[0n]	KY261543	22-Jul-2013	Habrophlebia lauta	Germany	Sulzbach	49.067	12.181	C. Schubart and T. Windmeisser	SNSB, Zoologische Staatssammlung Muenchen	SNSB, Zoologische Staatssammlung Muenchen
GBA20336-14	HG935091	BOLD:ACQ1206	655[0n]	HG935091	Jul-2007	Habrophlebia eldae	Hungary	N/A	N/A	N/A	A. Wagner	Mined from GenBank, NCBI	Mined from GenBank, NCBI
DTNHM444-21	013265306	BOLD:AAM9478	658[0n]	N/A	21-Mar-2018	Habrophlebia fusca	United Kingdom	Kingston Brook, Costock	52.834	-1.1417	Environment Agency	Natural History Museum, London	Natural History Museum, London
SMMAY116-07	07GSM-5947	BOLD:AAK5031	658[0n]	JQ661714	17-May-2007	Habrophlebia vibrans	United States	Twentymile Creek at Twentymile Creek Ranger Station	35.467	-83.8784	R. Edward DeWalt	Indiana University Bloomington	Indiana University Bloomington	whole specimen
CPMAY168-10	09CPMAY-168	BOLD:AAM4119	658[0n]	HQ943538	N/A	Habrophlebia vibrans	Canada	Cape Breton National Park	N/A	N/A	N/A	Centre for Biodiversity Genomics	Centre for Biodiversity Genomics
BGMAY446-11	CCDB-09364-B07	BOLD:AAJ7054	658[0n]	N/A	10-Jun-2010	Habrophlebia lauta	Bulgaria	Iskar River, upstream Dolni Pasarel village, below the Rapid 4	42.5248	23.528	Y. Vidinova	Institute of Biodiversity and Ecosystem Research, Sofia	Institute of Biodiversity and Ecosystem Research, Sofia	OrigID: Habrophlebia
GBEPT054-13	GBOL01102	BOLD:AAJ7054	658[0n]	KY262018	20-May-2013	Habrophlebia lauta	Germany	Unt. Schwarzenbach	47.9242	10.4702	S. Koch	SNSB, Zoologische Staatssammlung Muenchen	SNSB, Zoologische Staatssammlung Muenchen
GMEAP140-13	BIOUG02692-D09	BOLD:AAM4119	632[0n]	KR141436	29-Jun-2011	Habrophlebia vibrans	Canada	Beaver Dam, shallow forest stream	45.5627	-78.6977	G.Martin and O.Zaheer	Centre for Biodiversity Genomics	Centre for Biodiversity Genomics
FBAQU829-10	BC ZSM AQU 00829	BOLD:AAJ7054	658[0n]	HQ563233	07-May-2009	Habrophlebia lauta	Germany	Grabenartiger Bach zum Randlagg/Bruchwald S Knueppelsteg, Burger Moos S Hofstaett	47.893	12.162	Hess, M. & U. Heckes	SNSB, Zoologische Staatssammlung Muenchen	SNSB, Zoologische Staatssammlung Muenchen	Identifier Institution: Buero H2 Muenchen | Donor email: hess@buero-h2.de
GBEPT563-14	GBOL03674	BOLD:AAJ7054	658[0n]	KY261313	19-May-2013	Habrophlebia lauta	Germany	N/A	51.019	13.098	Dr. S. Koch	SNSB, Zoologische Staatssammlung Muenchen	SNSB, Zoologische Staatssammlung Muenchen
GMEAP137-13	BIOUG02692-D06	BOLD:AAM4119	632[0n]	KR148661	29-Jun-2011	Habrophlebia vibrans	Canada	Beaver Dam, shallow forest stream	45.5627	-78.6977	G.Martin and O.Zaheer	Centre for Biodiversity Genomics	Centre for Biodiversity Genomics
GMEAP136-13	BIOUG02692-D05	BOLD:AAM4119	626[0n]	KR142652	29-Jun-2011	Habrophlebia vibrans	Canada	Beaver Dam, shallow forest stream	45.5627	-78.6977	G.Martin and O.Zaheer	Centre for Biodiversity Genomics	Centre for Biodiversity Genomics
GBEPT1176-14	GBOL06696	BOLD:AAJ7054	658[0n]	KY262114	22-Jul-2013	Habrophlebia lauta	Germany	Westenbach Zuechmuehl	49.078	12.167	C. Schubart and T. Windmeisser	SNSB, Zoologische Staatssammlung Muenchen	SNSB, Zoologische Staatssammlung Muenchen
GMEAP134-13	BIOUG02692-D03	BOLD:AAM4119	629[0n]	KR141841	29-Jun-2011	Habrophlebia vibrans	Canada	Beaver Dam, shallow forest stream	45.5627	-78.6977	G.Martin and O.Zaheer	Centre for Biodiversity Genomics	Centre for Biodiversity Genomics
GMEAP133-13	BIOUG02692-D02	BOLD:AAM4119	632[0n]	KR147253	29-Jun-2011	Habrophlebia vibrans	Canada	Beaver Dam, shallow forest stream	45.5627	-78.6977	G.Martin and O.Zaheer	Centre for Biodiversity Genomics	Centre for Biodiversity Genomics
GMEAP132-13	BIOUG02692-D01	BOLD:AAM4119	632[0n]	KR145078	29-Jun-2011	Habrophlebia vibrans	Canada	Beaver Dam, shallow forest stream	45.5627	-78.6977	G.Martin and O.Zaheer	Centre for Biodiversity Genomics	Centre for Biodiversity Genomics
GMEAP131-13	BIOUG02692-C12	BOLD:AAM4119	632[0n]	KR147353	29-Jun-2011	Habrophlebia vibrans	Canada	Beaver Dam, shallow forest stream	45.5627	-78.6977	G.Martin and O.Zaheer	Centre for Biodiversity Genomics	Centre for Biodiversity Genomics
GMEAP130-13	BIOUG02692-C11	BOLD:AAM4119	632[0n]	KR144806	29-Jun-2011	Habrophlebia vibrans	Canada	Beaver Dam, shallow forest stream	45.5627	-78.6977	G.Martin and O.Zaheer	Centre for Biodiversity Genomics	Centre for Biodiversity Genomics
GBEPT042-13	GBOL01090	BOLD:AAM9478	658[0n]	KY261270	20-May-2013	Habrophlebia fusca	Germany	kl. Nebenbach	48.0449	10.5017	S. Koch	SNSB, Zoologische Staatssammlung Muenchen	SNSB, Zoologische Staatssammlung Muenchen
GMEAP128-13	BIOUG02692-C09	BOLD:AAM4119	632[0n]	KR148515	29-Jun-2011	Habrophlebia vibrans	Canada	Beaver Dam, shallow forest stream	45.5627	-78.6977	G.Martin and O.Zaheer	Centre for Biodiversity Genomics	Centre for Biodiversity Genomics
GMEAP126-13	BIOUG02692-C07	BOLD:AAM4119	582[0n]	KR141019	29-Jun-2011	Habrophlebia vibrans	Canada	Beaver Dam, shallow forest stream	45.5627	-78.6977	G.Martin and O.Zaheer	Centre for Biodiversity Genomics	Centre for Biodiversity Genomics
GMEAP125-13	BIOUG02692-C06	BOLD:AAM4119	632[0n]	KR146113	29-Jun-2011	Habrophlebia vibrans	Canada	Beaver Dam, shallow forest stream	45.5627	-78.6977	G.Martin and O.Zaheer	Centre for Biodiversity Genomics	Centre for Biodiversity Genomics
FBAQU828-10	BC ZSM AQU 00828	BOLD:AAJ7054	658[0n]	HQ563232	16-Jul-2009	Habrophlebia lauta	Germany	Arzbach a.d. Strassenquerung zwischen Sudelfeld und Tatzelwurm, N Grafenherberg, 3,6 km NO Bayerischzell	47.687	12.056	Hess, M. & U. Heckes	SNSB, Zoologische Staatssammlung Muenchen	SNSB, Zoologische Staatssammlung Muenchen	Identifier Institution: Buero H2 Muenchen | Donor email: hess@buero-h2.de
GMEAP123-13	BIOUG02692-C04	BOLD:AAM4119	630[0n]	KR142118	29-Jun-2011	Habrophlebia vibrans	Canada	Beaver Dam, shallow forest stream	45.5627	-78.6977	G.Martin and O.Zaheer	Centre for Biodiversity Genomics	Centre for Biodiversity Genomics
GMEAP122-13	BIOUG02692-C03	BOLD:AAM4119	632[0n]	KR143558	29-Jun-2011	Habrophlebia vibrans	Canada	Beaver Dam, shallow forest stream	45.5627	-78.6977	G.Martin and O.Zaheer	Centre for Biodiversity Genomics	Centre for Biodiversity Genomics
GMEAP141-13	BIOUG02692-D10	BOLD:AAM4119	632[0n]	KR142956	29-Jun-2011	Habrophlebia vibrans	Canada	Beaver Dam, shallow forest stream	45.5627	-78.6977	G.Martin and O.Zaheer	Centre for Biodiversity Genomics	Centre for Biodiversity Genomics
FBAQU827-10	BC ZSM AQU 00827	BOLD:AAM9478	658[0n]	HQ563231	07-May-2009	Habrophlebia fusca	Germany	Grabenartiger Bach zum Randlagg/Bruchwald S Knueppelsteg, Burger Moos S Hofstaett	47.893	12.162	Hess, M. & U. Heckes	SNSB, Zoologische Staatssammlung Muenchen	SNSB, Zoologische Staatssammlung Muenchen	Identifier Institution: Buero H2 Muenchen | Donor email: hess@buero-h2.de
TRSKA4318-20	BIOUG57626-D07	BOLD:AAJ7054	653[0n]	N/A	05-Jun-2018	Habrophlebia	Montenegro	stream near Kolasin	42.805	19.446	Andrzej Zawal, Aleksandra Jablonska, Vlado Pesic	University of Lodz, Dept of Invertebrate Zoology and Hydrobiology	University of Lodz, Dept of Invertebrate Zoology and Hydrobiology
GEPH147-18	GBOL-33808	BOLD:AAJ7054	658[0n]	MW459956	N/A	Habrophlebia lauta	Germany	PS 3 unterhalb der oberen Teiche, an Maedesuessflur	50.74	7.42	GBOL-Team ZFMK	Zoologisches Forschungsmuseum Alexander Koenig	Zoologisches Forschungsmuseum Alexander Koenig
GEPH146-18	GBOL-33807	BOLD:AAJ7054	658[0n]	MW459530	N/A	Habrophlebia lauta	Germany	PS 3 unterhalb der oberen Teiche, an Maedesuessflur	50.74	7.42	GBOL-Team ZFMK	Zoologisches Forschungsmuseum Alexander Koenig	Zoologisches Forschungsmuseum Alexander Koenig
GBA22933-15	LN734753	BOLD:ACQ1206	611[0n]	LN734753	20-Jun-2013	Habrophlebia eldae	Italy	Latium, Rafanello	42.132	12.065	Carlo Belfiore	Mined from GenBank, NCBI	Mined from GenBank, NCBI
GBA22932-15	LN734752	BOLD:ACQ1206	611[0n]	LN734752	26-Jun-2013	Habrophlebia eldae	Italy	Latium, Fosso Arlena	42.603	12.005	Simone Cardoni	Mined from GenBank, NCBI	Mined from GenBank, NCBI
GBA22931-15	LN734751	BOLD:ACQ1206	611[0n]	LN734751	15-Apr-2013	Habrophlebia eldae	Italy	Tuscany, Vitozza	42.684	11.752	Carlo Belfiore	Mined from GenBank, NCBI	Mined from GenBank, NCBI
CPMAY130-10	09CPMAY-130	BOLD:AAM4119	658[0n]	HQ943505	07-Jul-2009	Habrophlebia vibrans	Canada	Cape Breton National Park	47.2947	-61.624	N/A	Centre for Biodiversity Genomics	Centre for Biodiversity Genomics
GBA20335-14	HG935090	BOLD:ACQ1206	655[0n]	HG935090	Jul-2009	Habrophlebia eldae	Italy	Liguria	N/A	N/A	N/A	Mined from GenBank, NCBI	Mined from GenBank, NCBI
GMEAP135-13	BIOUG02692-D04	BOLD:AAM4119	629[0n]	KR146824	29-Jun-2011	Habrophlebia vibrans	Canada	Beaver Dam, shallow forest stream	45.5627	-78.6977	G.Martin and O.Zaheer	Centre for Biodiversity Genomics	Centre for Biodiversity Genomics
GBMH13158-19	LT626133	BOLD:ADK7224	639[0n]	LT626133	28-May-2016	Habrophlebia eldae	Italy	Noto	37.0056	15.0084	N/A	Mined from GenBank, NCBI	Mined from GenBank, NCBI
GBEPT1974-14	GBOL07779	BOLD:AAJ7054	658[0n]	KY262302	17-Jul-2013	Habrophlebia lauta	Germany	Otterbachtal bei Unterlichtenwald, Kart. Lfh	49.055	12.265	CD. Schubart, T. Windmaisser	SNSB, Zoologische Staatssammlung Muenchen	SNSB, Zoologische Staatssammlung Muenchen
GBEPT1973-14	GBOL07778	BOLD:AAJ7054	658[0n]	KY261918	17-Jul-2013	Habrophlebia lauta	Germany	Otterbachtal bei Unterlichtenwald, Kart. Lfh	49.055	12.265	CD. Schubart, T. Windmaisser	SNSB, Zoologische Staatssammlung Muenchen	SNSB, Zoologische Staatssammlung Muenchen
GBEPT1972-14	GBOL07777	BOLD:AAJ7054	633[0n]	KY261546	17-Jul-2013	Habrophlebia lauta	Germany	Otterbachtal bei Unterlichtenwald, Kart. Lfh	49.055	12.265	CD. Schubart, T. Windmaisser	SNSB, Zoologische Staatssammlung Muenchen	SNSB, Zoologische Staatssammlung Muenchen
GBEPT564-14	GBOL03675	BOLD:AAJ7054	658[0n]	KY261910	19-May-2013	Habrophlebia lauta	Germany	Rossau	51.019	13.098	Dr. S. Koch	SNSB, Zoologische Staatssammlung Muenchen	SNSB, Zoologische Staatssammlung Muenchen
GBEPT1969-14	GBOL07774	BOLD:AAJ7054	658[0n]	KY261488	17-Jul-2013	Habrophlebia lauta	Germany	Otterbachtal bei Unterlichtenwald, Kart. Lfh	49.055	12.265	CD. Schubart, T. Windmaisser	SNSB, Zoologische Staatssammlung Muenchen	SNSB, Zoologische Staatssammlung Muenchen
GMEAP139-13	BIOUG02692-D08	BOLD:AAM4119	632[0n]	KR145156	29-Jun-2011	Habrophlebia vibrans	Canada	Beaver Dam, shallow forest stream	45.5627	-78.6977	G.Martin and O.Zaheer	Centre for Biodiversity Genomics	Centre for Biodiversity Genomics
HIEPT199-10	HIEPT-1137	BOLD:AAM4119	658[0n]	HQ566728	06-May-2010	Habrophlebia vibrans	United States	downstream of NC Rt. 281	35.0368	-83.0198	J. Worsham	Pennington Associates Inc.	Pennington Associates Inc.
GBA20330-14	HG935085	BOLD:ACQ1206	655[0n]	HG935085	Jul-2009	Habrophlebia eldae	Italy	Liguria	N/A	N/A	N/A	Mined from GenBank, NCBI	Mined from GenBank, NCBI
GMEAP279-13	BIOUG02692-C08_rerun1	BOLD:AAM4119	634[0n]	KR148560	29-Jun-2011	Habrophlebia vibrans	Canada	Beaver Dam, shallow forest stream	45.563	-78.698	G.Martin and O.Zaheer	Centre for Biodiversity Genomics	Centre for Biodiversity Genomics
FBAQU1338-13	BCZSM_EPH_0103	BOLD:AAJ7054	658[0n]	KY262040	29-Jun-2012	Habrophlebia lauta	Germany	Mindelheim, Dirlewang, Mindel	48.03	10.492	Dr. Stefan Koch	SNSB, Zoologische Staatssammlung Muenchen	SNSB, Zoologische Staatssammlung Muenchen
BGMAY027-10	10BGMAY-027	BOLD:AAM0864	533[0n]	HM884212	21-May-2009	Habrophlebia fusca	Bulgaria	Daradere River	42.3183	27.3883	Yanka Vidinova	Centre for Biodiversity Genomics	Centre for Biodiversity Genomics
BGMAY026-10	10BGMAY-026	BOLD:AAM9478	407[0n]	N/A	21-May-2009	Habrophlebia fusca	Bulgaria	Daradere River	42.3183	27.3883	Yanka Vidinova	Centre for Biodiversity Genomics	Centre for Biodiversity Genomics
GMEAP129-13	BIOUG02692-C10	BOLD:AAM4119	632[0n]	KR146173	29-Jun-2011	Habrophlebia vibrans	Canada	Beaver Dam, shallow forest stream	45.5627	-78.6977	G.Martin and O.Zaheer	Centre for Biodiversity Genomics	Centre for Biodiversity Genomics
GMEAP225-13	BIOUG02702-C11	BOLD:AAM4119	636[0n]	KR148863	11-Jul-2011	Habrophlebia vibrans	Canada	On Achray Road	45.8777	-77.7528	C.Freutel and G.Martin	Centre for Biodiversity Genomics	Centre for Biodiversity Genomics	Small stream, rather smelly 2 kick net collection x 2 minutes 72
HIEPT110-10	HIEPT-1048	BOLD:AAM4119	613[0n]	HQ958587	01-Jun-2009	Habrophlebia vibrans	United States	Blue Valley	35.0182	-83.2445	T.R. Newlands	Smithsonian Institution, National Museum of Natural History	Smithsonian Institution, National Museum of Natural History
FBAQU1404-13	BCZSM_EPH_0169	BOLD:AAM9478	581[0n]	KY261126	29-Mar-2012	Habrophlebia fusca	Germany	Violenbach	52.145	8.347	Dr. Reinhard Mueller	SNSB, Zoologische Staatssammlung Muenchen	SNSB, Zoologische Staatssammlung Muenchen	more than one
GMOAP041-12	BIOUG02701-D05	BOLD:AAM4119	658[0n]	KR142261	06-Jul-2011	Habrophlebia vibrans	Canada	Downstream of bridge, at North River canoe launch	46.0989	-78.4233	C.Freutel and G.Martin	Centre for Biodiversity Genomics	Centre for Biodiversity Genomics	Nice site, with a lot of of larger rocks, fish present 2 kick net collection x 2 minutes 34 ephemeroptera, 3 plecoptera
FBAQU1140-12	BCZSM_EPH_0095	BOLD:AAJ7054	635[0n]	KY262063	15-May-2011	Habrophlebia lauta	Germany	Mindelheim, St. Anna	48.047	10.55	Stefan Koch	SNSB, Zoologische Staatssammlung Muenchen	SNSB, Zoologische Staatssammlung Muenchen
GMEAP218-13	BIOUG02702-C04	BOLD:AAM4119	632[0n]	KR144388	11-Jul-2011	Habrophlebia vibrans	Canada	On Achray Road	45.8777	-77.7528	C.Freutel and G.Martin	Centre for Biodiversity Genomics	Centre for Biodiversity Genomics	Small stream, rather smelly 2 kick net collection x 2 minutes 69
HIEPT231-10	HIEPT-1169	BOLD:AAM4119	658[0n]	HQ566757	04-May-2010	Habrophlebia vibrans	United States	at Hwy. 64	35.567	-83.336	A. Payne	Kentucky Department of Environmental Protection	Kentucky Department of Environmental Protection	::taxonomy:updated based on NJ tree; Original ID= Habrophlebia sp.::endTaxonomy:
GMEAP214-13	BIOUG02702-B12	BOLD:AAM4119	637[0n]	KR148804	11-Jul-2011	Habrophlebia vibrans	Canada	On Achray Road	45.8777	-77.7528	C.Freutel and G.Martin	Centre for Biodiversity Genomics	Centre for Biodiversity Genomics	Small stream, rather smelly 2 kick net collection x 2 minutes 72
GBA20337-14	HG935092	BOLD:AAJ7054	655[0n]	HG935092	May-2007	Habrophlebia lauta	Switzerland	N/A	N/A	N/A	A. Wagner	Mined from GenBank, NCBI	Mined from GenBank, NCBI
GMEAP211-13	BIOUG02702-B09	BOLD:AAM4119	634[0n]	KR141472	11-Jul-2011	Habrophlebia vibrans	Canada	On Achray Road	45.8777	-77.7528	C.Freutel and G.Martin	Centre for Biodiversity Genomics	Centre for Biodiversity Genomics	Small stream, rather smelly 2 kick net collection x 2 minutes 51
FBAQU142-09	BC ZSM AQU 00142	BOLD:AAJ7054	658[0n]	HM376178	17-Jun-2009	Habrophlebia lauta	Germany	Mitternacher Ohe N Zehrermuehle (Gde. Schoenberg), uh Querung B 85			Hess, M. & U. Heckes	SNSB, Zoologische Staatssammlung Muenchen	SNSB, Zoologische Staatssammlung Muenchen
GBA20334-14	HG935089	BOLD:ACQ1206	655[0n]	HG935089	Jul-2009	Habrophlebia eldae	Italy	Liguria	N/A	N/A	N/A	Mined from GenBank, NCBI	Mined from GenBank, NCBI
GBA20333-14	HG935088	BOLD:ACQ1206	655[0n]	HG935088	Jul-2009	Habrophlebia eldae	Italy	Liguria	N/A	N/A	N/A	Mined from GenBank, NCBI	Mined from GenBank, NCBI
GBA20332-14	HG935087	BOLD:ACQ1206	628[0n]	HG935087	Jul-2009	Habrophlebia eldae	France	Mercantour	N/A	N/A	N/A	Mined from GenBank, NCBI	Mined from GenBank, NCBI
GBA20331-14	HG935086	BOLD:ACQ1206	655[0n]	HG935086	Jul-2009	Habrophlebia eldae	Italy	Liguria	N/A	N/A	N/A	Mined from GenBank, NCBI	Mined from GenBank, NCBI
BGMAY092-11	CCDB-09353-D09	BOLD:AAJ7054	658[0n]	N/A	13-Jun-2010	Habrophlebia lauta	Bulgaria	Ogojska River, upstream Ogoya village	42.9057	23.5378	Y. Vidinova	Institute of Biodiversity and Ecosystem Research, Sofia	Institute of Biodiversity and Ecosystem Research, Sofia
GBA20329-14	HG935084	BOLD:ACQ1206	655[0n]	HG935084	May-2009	Habrophlebia eldae	Italy	Liguria	N/A	N/A	N/A	Mined from GenBank, NCBI	Mined from GenBank, NCBI
GBA20328-14	HG935083	BOLD:ACQ1207	655[0n]	HG935083	May-2009	Habrophlebia eldae	France	Corsica	N/A	N/A	N/A	Mined from GenBank, NCBI	Mined from GenBank, NCBI
GBEPT082-13	GBOL01130	BOLD:AAJ7054	658[0n]	KY262174	09-May-2013	Habrophlebia lauta	Germany	Mindel	48.4987	10.4037	S. Koch	SNSB, Zoologische Staatssammlung Muenchen	SNSB, Zoologische Staatssammlung Muenchen
AMIG127-08	7214280553	BOLD:AAB1942	510[0n]	HQ151925	2007	Habrophlebiodes americana	United States	UT LITTLE BENNETT CREEK	39.251	-77.281	Maryland-Dept Natural Resources	United States Environmental Protection Agency	United States Environmental Protection Agency	R06111
HIEPT111-10	HIEPT-1049	BOLD:AAB1942	658[0n]	HQ958588	01-Jun-2009	Habrophlebiodes americana	United States	Blue Valley	35.0182	-83.2445	T.R. Newlands	Smithsonian Institution, National Museum of Natural History	Smithsonian Institution, National Museum of Natural History	::taxonomy:updated based on NJ tree; Original ID= Habrophlebiodes sp.::endTaxonomy:
GBMH11547-19	GU936203	BOLD:ADW3684	1540[0n]	GU936203	N/A	Habrophlebiodes zijinensis	China	Zijin Hill, Nanjing	32.055	118.859	N/A	Mined from GenBank, NCBI	Mined from GenBank, NCBI
AMIG114-08	6414300284	BOLD:AAB1942	571[0n]	HQ151923	2007	Habrophlebiodes americana	United States	UT MONACACY RIVER	39.384	-77.35	Maryland-Dept Natural Resources	United States Environmental Protection Agency	United States Environmental Protection Agency	R06112
AMIG109-08	6214270191	BOLD:AAB1942	577[0n]	HQ152060	2007	Habrophlebiodes americana	United States	UT LITTLE BENNETT CREEK	39.251	-77.281	Maryland-Dept Natural Resources	United States Environmental Protection Agency	United States Environmental Protection Agency	genus-level disagreement: Habrophleboides or Paraleptophlebia|Orig.ID: Leptophlebiidae sp. IT|LastID: Leptophlebiidae by Istvan Turcsanyi
AMIG097-08	5714250408	BOLD:AAB1942	583[0n]	HQ151922	2007	Habrophlebiodes americana	United States	ALDER BRANCH	39.072	-76.067	Maryland-Dept Natural Resources	United States Environmental Protection Agency	United States Environmental Protection Agency	R06101
AMIG094-08	5514300440	BOLD:AAB1942	520[0n]	HQ151921	2007	Habrophlebiodes americana	United States	UT MONACACY RIVER	39.384	-77.35	Maryland-Dept Natural Resources	United States Environmental Protection Agency	United States Environmental Protection Agency	R06112
AMIG234-08	6614330398	BOLD:AAB1942	558[0n]	HQ151935	26-Apr-2006	Habrophlebiodes americana	United States	Damascus, Maryland	39.278	-77.184	Maryland-Dept Natural Resources	United States Environmental Protection Agency	United States Environmental Protection Agency
AMIJ135-08	8719260160	BOLD:AAB1942	570[0n]	HQ152576	02-May-2006	Habrophlebiodes americana	United States	WEST BRANCH	39.683	-75.8111	Maryland-Dept Natural Resources	United States Environmental Protection Agency	United States Environmental Protection Agency
AMIG089-08	5014270731	BOLD:AAB1942	507[0n]	HQ151920	2007	Habrophlebiodes americana	United States	UT LITTLE BENNETT CREEK	39.251	-77.281	Maryland-Dept Natural Resources	United States Environmental Protection Agency	United States Environmental Protection Agency	R06111
AMIG083-08	4814270404	BOLD:AAB1942	577[0n]	HQ152059	2007	Habrophlebiodes americana	United States	UT LITTLE BENNETT CREEK	39.251	-77.281	Maryland-Dept Natural Resources	United States Environmental Protection Agency	United States Environmental Protection Agency	genus-level disagreement: Habrophleboides or Paraleptophlebia|Orig.ID: Leptophlebiidae sp. IT|LastID: Leptophlebiidae by Istvan Turcsanyi
AMIG282-08	8814330245	BOLD:AAB1942	577[1n]	HQ151937	26-Apr-2006	Habrophlebiodes americana	United States	GREAT SENECA CREEK	39.278	-77.184	Maryland-Dept Natural Resources	United States Environmental Protection Agency	United States Environmental Protection Agency
AMIG080-08	4714271024	BOLD:AAB1942	573[0n]	HQ151916	2007	Habrophlebiodes americana	United States	UT LITTLE BENNETT CREEK	39.251	-77.281	Maryland-Dept Natural Resources	United States Environmental Protection Agency	United States Environmental Protection Agency	R06111
AMIG120-08	6714300317	BOLD:AAB1942	600[0n]	HQ151924	2007	Habrophlebiodes americana	United States	UT MONACACY RIVER	39.384	-77.35	Maryland-Dept Natural Resources	United States Environmental Protection Agency	United States Environmental Protection Agency	R06112
AMIG229-08	5214270304	BOLD:AAB1942	576[0n]	HQ151934	26-Apr-2006	Habrophlebiodes americana	United States	Clarksburg, Maryland	39.251	-77.2812	Maryland-Dept Natural Resources	United States Environmental Protection Agency	United States Environmental Protection Agency
AMIG066-08	4014290121	BOLD:AAB1942	584[0n]	HQ151915	2007	Habrophlebiodes americana	United States	UT MONACACY RIVER	39.384	-77.35	Maryland-Dept Natural Resources	United States Environmental Protection Agency	United States Environmental Protection Agency	R06112
AMIG058-08	3714280355	BOLD:AAB1942	608[0n]	HQ151914	2007	Habrophlebiodes americana	United States	UT LITTLE BENNETT CREEK	39.251	-77.281	Maryland-Dept Natural Resources	United States Environmental Protection Agency	United States Environmental Protection Agency	R06111
AMIG258-08	7614270878	BOLD:AAB1942	596[1n]	HQ151936	26-Apr-2006	Habrophlebiodes americana	United States	UT LITTLE BENNETT CREEK	39.251	-77.2812	Maryland-Dept Natural Resources	United States Environmental Protection Agency	United States Environmental Protection Agency	genus-level disagreement: Habrophlebiodes or Parapeptophlebia
AMIG050-08	3414280206	BOLD:AAB1942	579[0n]	HQ151913	2007	Habrophlebiodes americana	United States	UT LITTLE BENNETT CREEK	39.251	-77.281	Maryland-Dept Natural Resources	United States Environmental Protection Agency	United States Environmental Protection Agency	R06111
AMIG049-08	3414280101	BOLD:AAB1942	593[0n]	HQ151912	2007	Habrophlebiodes americana	United States	UT LITTLE BENNETT CREEK	39.251	-77.281	Maryland-Dept Natural Resources	United States Environmental Protection Agency	United States Environmental Protection Agency	R06111
AMIG216-08	5814300641	BOLD:AAB1942	572[0n]	HQ151933	02-May-2006	Habrophlebiodes americana	United States	Linganore-Bartonsville, Maryland	39.384	-77.3497	Maryland-Dept Natural Resources	United States Environmental Protection Agency	United States Environmental Protection Agency
AMISS007-08	210011127	BOLD:AAB1942	622[0n]	HQ261141	2007	Habrophlebiodes americana	United States	UT ST. CLEMENTS CREEK	38.367	-76.7372	MD-DNR	Smithsonian Institution, National Museum of Natural History	Smithsonian Institution, National Museum of Natural History	LastID: Paraleptophlebia by
AMIG008-08	1414270258	BOLD:AAB1942	588[0n]	HQ151917	2007	Habrophlebiodes americana	United States	UT LITTLE BENNETT CREEK	39.251	-77.281	Maryland-Dept Natural Resources	United States Environmental Protection Agency	United States Environmental Protection Agency	R06111
AMIG165-08	9214270696	BOLD:AAB1942	571[0n]	HQ151931	2007	Habrophlebiodes americana	United States	UT LITTLE BENNETT CREEK	39.251	-77.281	Maryland-Dept Natural Resources	United States Environmental Protection Agency	United States Environmental Protection Agency	R06111
AMIE080-07	900011191	BOLD:AAB1942	586[0n]	HQ151496	26-Mar-2007	Habrophlebiodes americana	United States	UT ST. CLEMENTS CREEK	38.367	-76.737	Maryland-Dept Natural Resources	United States Environmental Protection Agency	United States Environmental Protection Agency	R07074|Orig.ID: Paraleptophlebia sp. IT|LastID: Paraleptophlebia by Istvan Turcsanyi
AMIG033-08	2514270973	BOLD:AAB1942	549[0n]	HQ152058	2007	Habrophlebiodes americana	United States	UT LITTLE BENNETT CREEK	39.251	-77.281	Maryland-Dept Natural Resources	United States Environmental Protection Agency	United States Environmental Protection Agency	genus-level disagreement: Habrophleboides or Paraleptophlebia|Orig.ID: Leptophlebiidae sp. IT|LastID: Leptophlebiidae by Istvan Turcsanyi
AMIG028-08	2314250348	BOLD:AAB1942	597[0n]	HQ151919	2007	Habrophlebiodes americana	United States	ALDER BRANCH	39.072	-76.067	Maryland-Dept Natural Resources	United States Environmental Protection Agency	United States Environmental Protection Agency	R06101
HIEPT112-10	HIEPT-1050	BOLD:AAB1942	658[0n]	HQ958589	01-Jun-2009	Habrophlebiodes americana	United States	Blue Valley	35.0182	-83.2445	K. Hughes	Smithsonian Institution, National Museum of Natural History	Smithsonian Institution, National Museum of Natural History	::taxonomy:updated based on NJ tree; Original ID= Habrophlebiodes sp.::endTaxonomy:
AMIG156-08	8814280441	BOLD:AAB1942	588[0n]	HQ151930	2007	Habrophlebiodes americana	United States	UT LITTLE BENNETT CREEK	39.251	-77.281	Maryland-Dept Natural Resources	United States Environmental Protection Agency	United States Environmental Protection Agency	R06111
AMIG153-08	8614250211	BOLD:AAB1942	590[0n]	HQ151929	2007	Habrophlebiodes americana	United States	ALDER BRANCH	39.072	-76.067	Maryland-Dept Natural Resources	United States Environmental Protection Agency	United States Environmental Protection Agency	R06101
SMMAY147-07	07GSM-5978	BOLD:AAB1942	658[0n]	JQ661840	18-May-2007	Habrophlebiodes americana	United States	Little River, along Little River Rd.	35.6706	-83.6937	R. Edward DeWalt, L. Jacobus	Indiana University Bloomington	Indiana University Bloomington	whole specimen
SMMAY146-07	07GSM-5977	BOLD:AAB1942	658[0n]	JQ663358	18-May-2007	Habrophlebiodes americana	United States	Little River, along Little River Rd.	35.6706	-83.6937	R. Edward DeWalt, L. Jacobus	Indiana University Bloomington	Indiana University Bloomington	whole specimen
AMIG143-08	8114270532	BOLD:AAB1942	576[0n]	HQ151928	2007	Habrophlebiodes americana	United States	UT LITTLE BENNETT CREEK	39.251	-77.281	Maryland-Dept Natural Resources	United States Environmental Protection Agency	United States Environmental Protection Agency	R06111
AMIG208-08	5214330482	BOLD:AAB1942	590[0n]	HQ151932	26-Apr-2006	Habrophlebiodes americana	United States	Damascus, Maryland	39.278	-77.184	Maryland-Dept Natural Resources	United States Environmental Protection Agency	United States Environmental Protection Agency
AMIG012-08	1614320240	BOLD:AAB1942	569[0n]	HQ151918	2007	Habrophlebiodes americana	United States	UT LITTLE MONACACY RIVER	39.201	-77.401	Maryland-Dept Natural Resources	United States Environmental Protection Agency	United States Environmental Protection Agency	R06116
AMIG136-08	7914250184	BOLD:AAB1942	577[0n]	HQ151927	2007	Habrophlebiodes americana	United States	ALDER BRANCH	39.072	-76.067	Maryland-Dept Natural Resources	United States Environmental Protection Agency	United States Environmental Protection Agency	R06101
AMIG135-08	7614280610	BOLD:AAB1942	606[0n]	HQ151926	2007	Habrophlebiodes americana	United States	UT LITTLE BENNETT CREEK	39.251	-77.281	Maryland-Dept Natural Resources	United States Environmental Protection Agency	United States Environmental Protection Agency	R06111
CPMAY147-10	09CPMAY-147	BOLD:AAA3954	658[0n]	HQ943521	14-Jul-2009	Neoleptophlebia mollis	Canada	off channel habitat	46.64	-60.944	D. Armanini, A Papageorgiou	Centre for Biodiversity Genomics	Centre for Biodiversity Genomics
AMII033-08	2318810836	BOLD:AAI2668	532[0n]	HQ152479	13-Apr-2006	Neoleptophlebia adoptiva	United States	Crabtree Creek	39.495	-79.1658	Maryland-Dept Natural Resources	United States Environmental Protection Agency	United States Environmental Protection Agency	Orig.ID: Paraleptophlebia sp. IT|LastID: Paraleptophlebia by Istvan Turcsanyi
AMIJ127-08	9619230921	BOLD:AAA3954	556[0n]	HQ152599	13-Apr-2006	Neoleptophlebia mollis	United States	Crabtree Creek	39.495	-79.1658	Maryland-Dept Natural Resources	United States Environmental Protection Agency	United States Environmental Protection Agency	Orig.ID: Paraleptophlebia sp. IT|LastID: Paraleptophlebia by Istvan Turcsanyi
BKMAY046-11	BIOUG00639-E11	BOLD:AAZ2457	658[0n]	JQ663008	29-Jun-2011	Neoleptophlebia heteronea	United States	CR 27 nr. jct. FR513	40.575	-105.327	B Kondratieff	Centre for Biodiversity Genomics	Centre for Biodiversity Genomics
BKMAY045-11	BIOUG00639-E10	BOLD:AAZ2457	658[3n]	JQ662760	29-Jun-2011	Neoleptophlebia heteronea	United States	CR 27 nr. jct. FR513	40.575	-105.327	B Kondratieff	Centre for Biodiversity Genomics	Centre for Biodiversity Genomics
EPHNB321-09	09NBMAY-0321	BOLD:AAA3953	658[0n]	JQ662815	25-Jun-2008	Neoleptophlebia mollis	Canada	Exmoor Site#7	46.971	-65.853	D.Baird,J.Crocker	Centre for Biodiversity Genomics	Centre for Biodiversity Genomics	Light trap 1
EPHNB386-09	09NBMAY-0386	BOLD:AAA3954	658[0n]	JQ662477	25-Jun-2008	Neoleptophlebia mollis	Canada	Exmoor Site#7	46.971	-65.853	D.Baird,J.Crocker	Centre for Biodiversity Genomics	Centre for Biodiversity Genomics	Light trap 1
WEAI080-11	BIOUG00638-G04	BOLD:AAA3953	658[0n]	JQ662934	30-Apr-2011	Neoleptophlebia mollis	Canada	small cobble in riffle	43.762	-80.177	J. Webb	Centre for Biodiversity Genomics	Centre for Biodiversity Genomics
WEAI079-11	BIOUG00638-G03	BOLD:AAI2668	658[0n]	JQ661907	30-Apr-2011	Neoleptophlebia adoptiva	Canada	small cobble in riffle	43.762	-80.177	J. Webb	Centre for Biodiversity Genomics	Centre for Biodiversity Genomics	this is probably P. adoptiva
AMIG111-08	6214390485	BOLD:AAF8027	512[0n]	HQ152064	2007	Neoleptophlebia assimilis	United States	High Run	39.61	-77.416	Maryland-Dept Natural Resources	United States Environmental Protection Agency	United States Environmental Protection Agency	R06073|LastID: Paraleptophlebia sp. 1-IT by Istvan Turcsanyi
AMIG110-08	6214390174	BOLD:AAF8027	545[0n]	HQ152063	2007	Neoleptophlebia assimilis	United States	High Run	39.61	-77.416	Maryland-Dept Natural Resources	United States Environmental Protection Agency	United States Environmental Protection Agency	R06073|LastID: Paraleptophlebia sp. 1-IT by Istvan Turcsanyi
CPMAY041-10	09CPMAY-041	BOLD:AAA3954	658[0n]	HQ943426	09-Jul-2009	Neoleptophlebia mollis	Canada	Red River	46.8093	-60.7344		Centre for Biodiversity Genomics	Centre for Biodiversity Genomics	malaise trap
CPMAY040-10	09CPMAY-040	BOLD:AAA3954	658[0n]	HQ943425	09-Jul-2009	Neoleptophlebia mollis	Canada	Red River	46.8093	-60.7344		Centre for Biodiversity Genomics	Centre for Biodiversity Genomics	malaise trap
AMIJ144-08	8319230381	BOLD:AAA3954	566[1n]	HQ152601	13-Apr-2006	Neoleptophlebia mollis	United States	Crabtree Creek	39.495	-79.1658	Maryland-Dept Natural Resources	United States Environmental Protection Agency	United States Environmental Protection Agency	Orig.ID: Paraleptophlebia sp. IT|LastID: Paraleptophlebia by Istvan Turcsanyi
AMIJ143-08	2019040549	BOLD:AAI2668	526[0n]	HQ152600	11-Apr-2006	Neoleptophlebia adoptiva	United States	Bear Creek	39.65	-79.2906	Maryland-Dept Natural Resources	United States Environmental Protection Agency	United States Environmental Protection Agency	Orig.ID: Paraleptophlebia sp. IT|LastID: Paraleptophlebia by Istvan Turcsanyi
CPMAY140-10	09CPMAY-140	BOLD:AAA3954	658[0n]	HQ943514	14-Jul-2009	Neoleptophlebia mollis	Canada	off channel habitat	46.6399	-60.9441	DA & AP	Centre for Biodiversity Genomics	Centre for Biodiversity Genomics
GMEAP187-13	BIOUG02692-H08	BOLD:AAA3954	632[0n]	KR147017	05-Jul-2011	Neoleptophlebia mollis	Canada	1 km before Achray Rd. on Barron Canyon Rd.	45.9009	-77.7241	C.Freutel and G.Martin	Centre for Biodiversity Genomics	Centre for Biodiversity Genomics
AMIJ069-08	3619070296	BOLD:AAA3954	555[0n]	HQ152605	11-Apr-2006	Neoleptophlebia mollis	United States	Mill Run	39.546	-78.9095	Maryland-Dept Natural Resources	United States Environmental Protection Agency	United States Environmental Protection Agency	Orig.ID: Paraleptophlebia sp. IT|LastID: Paraleptophlebia by Istvan Turcsanyi
CNBRM777-14	BIOUG10819-H01	BOLD:AAA3954	539[0n]	KR378154	05-Jul-2013	Neoleptophlebia mollis	Canada	Clyburn Valley Road, near golf course	46.6553	-60.4285	CBH staff	Centre for Biodiversity Genomics	Centre for Biodiversity Genomics
EVOTR2290-13	0001135	BOLD:AAZ2457	641[0n]	MH840227	04-Aug-2011	Neoleptophlebia heteronea	United States	Horseshoe Creek	39.996	-105.57	Brian A. Gill	Colorado State University	Colorado State University
EVOTR2289-13	0001134	BOLD:AAZ2457	633[0n]	MH839490	04-Aug-2011	Neoleptophlebia heteronea	United States	Horseshoe Creek	39.996	-105.57	Brian A. Gill	Colorado State University	Colorado State University
EVOTR2288-13	0001128	BOLD:AAZ2457	601[0n]	MH839870	27-Jul-2011	Neoleptophlebia heteronea	United States	East Fork Sheep Creek	40.623	-105.708	Brian A. Gill	Colorado State University	Colorado State University
AMIG081-08	4714400173	BOLD:AAF8027	549[0n]	HQ152062	2007	Neoleptophlebia assimilis	United States	UT LITTLE FALLS	39.606	-76.591	Maryland-Dept Natural Resources	United States Environmental Protection Agency	United States Environmental Protection Agency	R06114|LastID: Paraleptophlebia sp. 1-IT by Istvan Turcsanyi
EVOTR897-12	0001869	BOLD:AAZ2457	658[0n]	MH840178	04-Aug-2011	Neoleptophlebia heteronea	United States	Beaver Creek	40.117	-105.532	Brian A. Gill	Colorado State University	Colorado State University
AMIJ122-08	8619230837	BOLD:AAA3954	556[0n]	HQ152598	13-Apr-2006	Neoleptophlebia mollis	United States	Crabtree Creek	39.495	-79.1658	Maryland-Dept Natural Resources	United States Environmental Protection Agency	United States Environmental Protection Agency	Orig.ID: Paraleptophlebia sp. IT|LastID: Paraleptophlebia by Istvan Turcsanyi
CPMAY007-10	09CPMAY-007	BOLD:AAA3954	658[0n]	HQ943397	02-Jul-2009	Neoleptophlebia mollis	Canada	Lone Shieling	46.8172	-60.7387	Parks Canada	Centre for Biodiversity Genomics	Centre for Biodiversity Genomics	Malaise Trap
EPHNB521-09	09NBMAY-0521	BOLD:AAA3954	658[0n]	GU682161	25-Jun-2008	Neoleptophlebia mollis	Canada	Exmoor Site#7	46.971	-65.853	D.Baird,J.Crocker	Centre for Biodiversity Genomics	Centre for Biodiversity Genomics	Light trap 2
EVOTR896-12	0001868	BOLD:AAZ2457	658[0n]	MH840353	04-Aug-2011	Neoleptophlebia heteronea	United States	Beaver Creek	40.117	-105.532	Brian A. Gill	Colorado State University	Colorado State University
AMIJ116-08	1019040639	BOLD:AAI2668	550[0n]	HQ152597	11-Apr-2006	Neoleptophlebia adoptiva	United States	Bear Creek	39.65	-79.2906	Maryland-Dept Natural Resources	United States Environmental Protection Agency	United States Environmental Protection Agency	Orig.ID: Paraleptophlebia sp. IT|LastID: Paraleptophlebia by Istvan Turcsanyi
EPHNB179-09	09NBMAY-0179	BOLD:AAA3954	658[0n]	JQ661701	24-Jun-2008	Neoleptophlebia mollis	Canada	Bartibog/Fins&Feathers Site: 3003	47.111	-65.386	C.Curry, D.Baird	Centre for Biodiversity Genomics	Centre for Biodiversity Genomics	Light trap 2
CREPH162-16	E-162-CR1S	BOLD:AAZ2457	627[1n]	MH917039	05-Jun-2015	Neoleptophlebia heteronea	Canada	Crooked River	54.458	-122.722	D.Huber,D.Erasmus,C.Shrimpton	Centre for Biodiversity Genomics	Centre for Biodiversity Genomics
EPHNB176-09	09NBMAY-0176	BOLD:AAA3953	658[0n]	JQ661938	24-Jun-2008	Neoleptophlebia mollis	Canada	Bartibog/Fins&Feathers Site: 3003	47.111	-65.386	C.Curry, D.Baird	Centre for Biodiversity Genomics	Centre for Biodiversity Genomics	Light trap 2
EVOTR895-12	0001867	BOLD:AAZ2457	658[0n]	MH839799	04-Aug-2011	Neoleptophlebia heteronea	United States	Beaver Creek	40.117	-105.532	Brian A. Gill	Colorado State University	Colorado State University
EPHNB282-09	09NBMAY-0282	BOLD:AAA3954	658[0n]	JQ661614	25-Jun-2008	Neoleptophlebia mollis	Canada	Exmoor Site#7	46.971	-65.853	D.Baird,J.Crocker	Centre for Biodiversity Genomics	Centre for Biodiversity Genomics	Light trap 1
EPHNB172-09	09NBMAY-0172	BOLD:AAA3953	614[0n]	JQ662517	24-Jun-2008	Neoleptophlebia mollis	Canada	Bartibog/Fins&Feathers Site: 3003	47.111	-65.386	C.Curry, D.Baird	Centre for Biodiversity Genomics	Centre for Biodiversity Genomics	Light trap 2
EPHNB170-09	09NBMAY-0170	BOLD:AAA3953	658[0n]	JQ661717	24-Jun-2008	Neoleptophlebia mollis	Canada	Bartibog/Fins&Feathers Site: 3003	47.111	-65.386	C.Curry, D.Baird	Centre for Biodiversity Genomics	Centre for Biodiversity Genomics	Light trap 2
EPHNB397-09	09NBMAY-0397	BOLD:AAA3953	658[0n]	JQ662896	25-Jun-2008	Neoleptophlebia mollis	Canada	Exmoor Site#7	46.971	-65.853	D.Baird,J.Crocker	Centre for Biodiversity Genomics	Centre for Biodiversity Genomics	Light trap 1
EPHNB508-09	09NBMAY-0508	BOLD:AAA3954	658[0n]	JQ661591	25-Jun-2008	Neoleptophlebia mollis	Canada	Exmoor Site#7	46.971	-65.853	D.Baird,J.Crocker	Centre for Biodiversity Genomics	Centre for Biodiversity Genomics	Light trap 2
GBMH12206-19	KJ675307	BOLD:AAA3954	645[0n]	KJ675307	10-Jul-2010	Neoleptophlebia mollis	Canada	New Funland	54.3615	-66.7494	N/A	Mined from GenBank, NCBI	Mined from GenBank, NCBI
EPHNB165-09	09NBMAY-0165	BOLD:AAA3954	658[0n]	JQ662270	24-Jun-2008	Neoleptophlebia mollis	Canada	Bartibog/Fins&Feathers Site: 3003	47.111	-65.386	C.Curry, D.Baird	Centre for Biodiversity Genomics	Centre for Biodiversity Genomics	Light trap 2
EPHNB163-09	09NBMAY-0163	BOLD:AAA3954	658[0n]	JQ663018	24-Jun-2008	Neoleptophlebia mollis	Canada	Bartibog/Fins&Feathers Site: 3003	47.111	-65.386	C.Curry, D.Baird	Centre for Biodiversity Genomics	Centre for Biodiversity Genomics	Light trap 2
EPHNB161-09	09NBMAY-0161	BOLD:AAA3954	658[0n]	JQ662703	24-Jun-2008	Neoleptophlebia mollis	Canada	Bartibog/Fins&Feathers Site: 3003	47.111	-65.386	C.Curry, D.Baird	Centre for Biodiversity Genomics	Centre for Biodiversity Genomics	Light trap 2
EPHNB160-09	09NBMAY-0160	BOLD:AAA3954	658[0n]	JQ662030	24-Jun-2008	Neoleptophlebia mollis	Canada	Bartibog/Fins&Feathers Site: 3003	47.111	-65.386	C.Curry, D.Baird	Centre for Biodiversity Genomics	Centre for Biodiversity Genomics	Light trap 2
BARTH088-21	IU-INHS-862691	BOLD:AAI2668	506[0n]	N/A	20-Jun-2013	Neoleptophlebia adoptiva	United States	Feltman Lake Tr.	47.895	-89.169	R. E. DeWalt, E. J. South	Illinois Natural History Survey	Illinois Natural History Survey	Voucher Status: voucher specimen preserved
EPHNB395-09	09NBMAY-0395	BOLD:AAA3954	658[0n]	JQ662868	25-Jun-2008	Neoleptophlebia mollis	Canada	Exmoor Site#7	46.971	-65.853	D.Baird,J.Crocker	Centre for Biodiversity Genomics	Centre for Biodiversity Genomics	Light trap 1
EPHNB156-09	09NBMAY-0156	BOLD:AAA3954	658[0n]	JQ663140	24-Jun-2008	Neoleptophlebia mollis	Canada	Bartibog/Fins&Feathers Site: 3003	47.111	-65.386	C.Curry, D.Baird	Centre for Biodiversity Genomics	Centre for Biodiversity Genomics	Light trap 2
EPHNB155-09	09NBMAY-0155	BOLD:AAA3954	658[0n]	JQ663359	24-Jun-2008	Neoleptophlebia mollis	Canada	Bartibog/Fins&Feathers Site: 3003	47.111	-65.386	C.Curry, D.Baird	Centre for Biodiversity Genomics	Centre for Biodiversity Genomics	Light trap 2
EVOTR2340-14	0004918	BOLD:AAZ2457	658[0n]	MH839859	27-Jul-2011	Neoleptophlebia heteronea	United States	East Fork Sheep Creek	40.623	-105.708	Brian A. Gill	Colorado State University	Colorado State University
EVOTR2339-14	0001140	BOLD:AAZ2457	544[0n]	MH839053	07-Jul-2011	Neoleptophlebia heteronea	United States	Cave Creek	40.155	-105.466	Brian A. Gill	Colorado State University	Colorado State University
EVOTR891-12	0001863	BOLD:AAZ2457	638[0n]	MH840049	27-Jun-2011	Neoleptophlebia heteronea	United States	Elkhorn Creek	40.7	-105.441	Brian A. Gill	Colorado State University	Colorado State University
AMIJ086-08	7619040842	BOLD:AAI2668	554[0n]	HQ152607	11-Apr-2006	Neoleptophlebia adoptiva	United States	Bear Creek	39.65	-79.2906	Maryland-Dept Natural Resources	United States Environmental Protection Agency	United States Environmental Protection Agency	Orig.ID: Paraleptophlebia sp. IT|LastID: Paraleptophlebia by Istvan Turcsanyi
EVOTR890-12	0001862	BOLD:AAZ2457	631[0n]	MH839861	27-Jun-2011	Neoleptophlebia heteronea	United States	Elkhorn Creek	40.7	-105.441	Brian A. Gill	Colorado State University	Colorado State University
AMII089-08	4818810157	BOLD:AAI2668	554[0n]	HQ152481	13-Apr-2006	Neoleptophlebia adoptiva	United States	Crabtree Creek	39.495	-79.1658	Maryland-Dept Natural Resources	United States Environmental Protection Agency	United States Environmental Protection Agency	Orig.ID: Paraleptophlebia sp. IT|LastID: Paraleptophlebia by Istvan Turcsanyi
EPHNB141-09	09NBMAY-0141	BOLD:AAA3954	658[0n]	JQ662026	24-Jun-2008	Neoleptophlebia mollis	Canada	Bartibog/Fins&Feathers Site: 3003	47.111	-65.386	C.Curry, D.Baird	Centre for Biodiversity Genomics	Centre for Biodiversity Genomics	Light trap 1
EPHNB140-09	09NBMAY-0140	BOLD:AAA3954	658[0n]	JQ661578	24-Jun-2008	Neoleptophlebia mollis	Canada	Bartibog/Fins&Feathers Site: 3003	47.111	-65.386	C.Curry, D.Baird	Centre for Biodiversity Genomics	Centre for Biodiversity Genomics	Light trap 1
AMIJ074-08	9919230150	BOLD:AAA3954	585[0n]	HQ152606	13-Apr-2006	Neoleptophlebia mollis	United States	Crabtree Creek	39.495	-79.1658	Maryland-Dept Natural Resources	United States Environmental Protection Agency	United States Environmental Protection Agency	Orig.ID: Paraleptophlebia sp. IT|LastID: Paraleptophlebia by Istvan Turcsanyi
EVOTR1984-13	0004718	BOLD:AAZ2457	633[0n]	MH838300	07-Jul-2011	Neoleptophlebia heteronea	United States	Cave Creek	40.155	-105.466	Brian A. Gill	Colorado State University	Colorado State University
EVOTR1813-13	0004916	BOLD:AAZ2457	658[0n]	MH840729	12-Jul-2011	Neoleptophlebia heteronea	United States	Rock Creek	40.173	-105.528	Brian A. Gill	Colorado State University	Colorado State University
CNBRL023-14	BIOUG10540-F01	BOLD:AAA3954	577[0n]	KR381183	24-Jun-2013	Neoleptophlebia mollis	Canada	Clyburn Valley Road, near golf course	46.6553	-60.4285	CBH staff	Centre for Biodiversity Genomics	Centre for Biodiversity Genomics
EPHNB391-09	09NBMAY-0391	BOLD:AAA3954	658[0n]	JQ661564	25-Jun-2008	Neoleptophlebia mollis	Canada	Exmoor Site#7	46.971	-65.853	D.Baird,J.Crocker	Centre for Biodiversity Genomics	Centre for Biodiversity Genomics	Light trap 1
AMIJ068-08	1618920433	BOLD:AAI2668	554[2n]	HQ152604	16-Mar-2006	Neoleptophlebia adoptiva	United States	Buzzard Branch	39.586	-77.4915	Maryland-Dept Natural Resources	United States Environmental Protection Agency	United States Environmental Protection Agency	Orig.ID: Paraleptophlebia sp. IT|LastID: Paraleptophlebia by Istvan Turcsanyi
EPHNB287-09	09NBMAY-0287	BOLD:AAA3954	658[0n]	JQ662112	25-Jun-2008	Neoleptophlebia mollis	Canada	Exmoor Site#7	46.971	-65.853	D.Baird,J.Crocker	Centre for Biodiversity Genomics	Centre for Biodiversity Genomics	Light trap 1
EPHNB130-09	09NBMAY-0130	BOLD:AAA3954	658[0n]	JQ662813	24-Jun-2008	Neoleptophlebia mollis	Canada	Bartibog/Fins&Feathers Site: 3003	47.111	-65.386	C.Curry, D.Baird	Centre for Biodiversity Genomics	Centre for Biodiversity Genomics	Light trap 1
EVOTR887-12	0001145	BOLD:AAZ2457	658[0n]	MH838677	28-Jul-2011	Neoleptophlebia heteronea	United States	Black Canyon Creek	40.406	-105.549	Brian A. Gill	Colorado State University	Colorado State University
EPHNB124-09	09NBMAY-0124	BOLD:AAA3954	658[0n]	JQ663078	24-Jun-2008	Neoleptophlebia mollis	Canada	Bartibog/Fins&Feathers Site: 3003	47.111	-65.386	C.Curry, D.Baird	Centre for Biodiversity Genomics	Centre for Biodiversity Genomics	Light trap 1
CPMAY002-10	09CPMAY-002	BOLD:AAA3954	658[0n]	HQ559837	13-Jul-2009	Neoleptophlebia mollis	Canada	Grand Anse Malaise Trap	46.8093	-60.7344	D Armanini	Centre for Biodiversity Genomics	Centre for Biodiversity Genomics
EPHNB519-09	09NBMAY-0519	BOLD:AAA3954	658[0n]	JQ662002	25-Jun-2008	Neoleptophlebia mollis	Canada	Exmoor Site#7	46.971	-65.853	D.Baird,J.Crocker	Centre for Biodiversity Genomics	Centre for Biodiversity Genomics	Light trap 2
EPHNB121-09	09NBMAY-0121	BOLD:AAA3953	658[0n]	JQ662706	24-Jun-2008	Neoleptophlebia mollis	Canada	Bartibog/Fins&Feathers Site: 3003	47.111	-65.386	C.Curry, D.Baird	Centre for Biodiversity Genomics	Centre for Biodiversity Genomics	Light trap 1
EPHNB120-09	09NBMAY-0120	BOLD:AAA3954	658[0n]	JQ662558	24-Jun-2008	Neoleptophlebia mollis	Canada	Bartibog/Fins&Feathers Site: 3003	47.111	-65.386	C.Curry, D.Baird	Centre for Biodiversity Genomics	Centre for Biodiversity Genomics	Light trap 1
EVOTR885-12	0001143	BOLD:AAZ2457	658[0n]	MH838260	28-Jul-2011	Neoleptophlebia heteronea	United States	Black Canyon Creek	40.406	-105.549	Brian A. Gill	Colorado State University	Colorado State University
EPHNB109-09	09NBMAY-0109	BOLD:AAA3954	658[0n]	JQ662884	24-Jun-2008	Neoleptophlebia mollis	Canada	Bartibog/Fins&Feathers Site: 3003	47.111	-65.386	C.Curry, D.Baird	Centre for Biodiversity Genomics	Centre for Biodiversity Genomics	Light trap 1
EPHNB387-09	09NBMAY-0387	BOLD:AAA3954	658[0n]	JQ663261	25-Jun-2008	Neoleptophlebia mollis	Canada	Exmoor Site#7	46.971	-65.853	D.Baird,J.Crocker	Centre for Biodiversity Genomics	Centre for Biodiversity Genomics	Light trap 1
MDA643-08	EPA0644	BOLD:AAF8027	553[0n]	JN200678	26-May-2008	Neoleptophlebia assimilis	United States	Fishing Creek	39.526	-77.389	Istvan Turcsanyi	Smithsonian Institution, National Museum of Natural History	Smithsonian Institution, National Museum of Natural History
AMIJ038-08	2618980122	BOLD:AAF8027	522[0n]	HQ152603	11-Apr-2006	Neoleptophlebia assimilis	United States	Double Lick Run	39.541	-79.2142	Maryland-Dept Natural Resources	United States Environmental Protection Agency	United States Environmental Protection Agency	Orig.ID: Paraleptophlebia sp. IT|LastID: Paraleptophlebia by Istvan Turcsanyi
EPHNB385-09	09NBMAY-0385	BOLD:AAA3954	658[0n]	JQ662304	25-Jun-2008	Neoleptophlebia mollis	Canada	Exmoor Site#7	46.971	-65.853	D.Baird,J.Crocker	Centre for Biodiversity Genomics	Centre for Biodiversity Genomics	Light trap 1
EPHNB396-09	09NBMAY-0396	BOLD:AAA3953	658[0n]	JQ661749	25-Jun-2008	Neoleptophlebia mollis	Canada	Exmoor Site#7	46.971	-65.853	D.Baird,J.Crocker	Centre for Biodiversity Genomics	Centre for Biodiversity Genomics	Light trap 1
EVOTR881-12	0001138	BOLD:AAZ2457	587[0n]	MH841094	07-Jul-2011	Neoleptophlebia heteronea	United States	Cave Creek	40.155	-105.466	Brian A. Gill	Colorado State University	Colorado State University
EVOTR1976-13	0004710	BOLD:AAZ2457	532[0n]	MH841343	27-Jun-2011	Neoleptophlebia heteronea	United States	Elkhorn Creek	40.7	-105.441	Brian A. Gill	Colorado State University	Colorado State University
EVOTR880-12	0001137	BOLD:AAZ2457	617[0n]	MH840911	07-Jul-2011	Neoleptophlebia heteronea	United States	Cave Creek	40.155	-105.466	Brian A. Gill	Colorado State University	Colorado State University
EPHNB382-09	09NBMAY-0382	BOLD:AAA3954	658[0n]	JQ662172	25-Jun-2008	Neoleptophlebia mollis	Canada	Exmoor Site#7	46.971	-65.853	D.Baird,J.Crocker	Centre for Biodiversity Genomics	Centre for Biodiversity Genomics	Light trap 1
EPHNB381-09	09NBMAY-0381	BOLD:AAA3954	658[0n]	JQ661921	25-Jun-2008	Neoleptophlebia mollis	Canada	Exmoor Site#7	46.971	-65.853	D.Baird,J.Crocker	Centre for Biodiversity Genomics	Centre for Biodiversity Genomics	Light trap 1
EVOTR878-12	0001468	BOLD:AAZ2457	658[0n]	MH838929	29-Jun-2011	Neoleptophlebia heteronea	United States	Buckhorn Creek	40.571	-105.348	Brian A. Gill	Colorado State University	Colorado State University
AMIJ001-08	5119040196	BOLD:AAI2668	553[0n]	HQ152602	11-Apr-2006	Neoleptophlebia adoptiva	United States	Bear Creek	39.65	-79.2906	Maryland-Dept Natural Resources	United States Environmental Protection Agency	United States Environmental Protection Agency	Orig.ID: Paraleptophlebia sp. IT|LastID: Paraleptophlebia by Istvan Turcsanyi
EPHNB294-09	09NBMAY-0294	BOLD:AAA3954	630[0n]	JQ663287	25-Jun-2008	Neoleptophlebia mollis	Canada	Exmoor Site#7	46.971	-65.853	D.Baird,J.Crocker	Centre for Biodiversity Genomics	Centre for Biodiversity Genomics	Light trap 1
GBMIN38763-13	GU354161	BOLD:ACD8295	658[0n]	GU354161	26-Apr-2009	Neoleptophlebia japonica	Japan	Yoshino, Nara	N/A	N/A	Mikio Kato and Yasuhiro Takemon	Mined from GenBank, NCBI	Mined from GenBank, NCBI
EPHNB122-09	09NBMAY-0122	BOLD:AAA3954	657[0n]	JQ663199	24-Jun-2008	Neoleptophlebia mollis	Canada	Bartibog/Fins&Feathers Site: 3003	47.111	-65.386	C.Curry, D.Baird	Centre for Biodiversity Genomics	Centre for Biodiversity Genomics	Light trap 1
CREPH153-16	E-153-CR1S	BOLD:AAZ2457	627[0n]	MH916932	28-May-2015	Neoleptophlebia heteronea	Canada	Crooked River	54.458	-122.722	D.Huber,D.Erasmus,C.Shrimpton	Centre for Biodiversity Genomics	Centre for Biodiversity Genomics
CREPH149-16	E-149-CR2BS	BOLD:AAZ2457	627[0n]	MH916977	28-May-2015	Neoleptophlebia heteronea	Canada	Crooked River	54.484	-122.721	D.Huber,D.Erasmus,C.Shrimpton	Centre for Biodiversity Genomics	Centre for Biodiversity Genomics
CPMAY015-10	09CPMAY-015	BOLD:AAA3954	658[0n]	HQ943403	13-Jul-2009	Neoleptophlebia mollis	Canada	Grande Anse River	46.809	-60.734	D.Baird, D Armanini, A Papageorgiou	Centre for Biodiversity Genomics	Centre for Biodiversity Genomics	light trap
CPMAY164-10	09CPMAY-164	BOLD:AAA3954	658[0n]	HQ943535	N/A	Neoleptophlebia mollis	Canada	Cape Breton National Park	N/A	N/A	N/A	Centre for Biodiversity Genomics	Centre for Biodiversity Genomics
EPHNB548-09	09NBMAY-0548	BOLD:AAA3954	658[0n]	JQ662992	25-Jun-2008	Neoleptophlebia mollis	Canada	Exmoor Site#7	46.971	-65.853	D.Baird,J.Crocker	Centre for Biodiversity Genomics	Centre for Biodiversity Genomics	Light trap 2
EPHNB547-09	09NBMAY-0547	BOLD:AAA3954	658[0n]	JQ662387	25-Jun-2008	Neoleptophlebia mollis	Canada	Exmoor Site#7	46.971	-65.853	D.Baird,J.Crocker	Centre for Biodiversity Genomics	Centre for Biodiversity Genomics	Light trap 2
EPHNB545-09	09NBMAY-0545	BOLD:AAA3954	407[0n]	JQ663297	25-Jun-2008	Neoleptophlebia mollis	Canada	Exmoor Site#7	46.971	-65.853	D.Baird,J.Crocker	Centre for Biodiversity Genomics	Centre for Biodiversity Genomics	Light trap 2
EPHNB543-09	09NBMAY-0543	BOLD:AAA3954	407[0n]	JQ663276	25-Jun-2008	Neoleptophlebia mollis	Canada	Exmoor Site#7	46.971	-65.853	D.Baird,J.Crocker	Centre for Biodiversity Genomics	Centre for Biodiversity Genomics	Light trap 2
CNBRC004-14	BIOUG09894-A09	BOLD:AAA3954	554[0n]	KR378672	28-Jun-2013	Neoleptophlebia mollis	Canada	Clyburn Valley Road, near golf course	46.6553	-60.4285	CBH staff	Centre for Biodiversity Genomics	Centre for Biodiversity Genomics
EPHNB541-09	09NBMAY-0541	BOLD:AAA3954	407[0n]	JQ663021	25-Jun-2008	Neoleptophlebia mollis	Canada	Exmoor Site#7	46.971	-65.853	D.Baird,J.Crocker	Centre for Biodiversity Genomics	Centre for Biodiversity Genomics	Light trap 2
EPHNB540-09	09NBMAY-0540	BOLD:AAA3953	658[0n]	JQ663040	25-Jun-2008	Neoleptophlebia mollis	Canada	Exmoor Site#7	46.971	-65.853	D.Baird,J.Crocker	Centre for Biodiversity Genomics	Centre for Biodiversity Genomics	Light trap 2
EPHNB539-09	09NBMAY-0539	BOLD:AAA3954	658[0n]	JQ662777	25-Jun-2008	Neoleptophlebia mollis	Canada	Exmoor Site#7	46.971	-65.853	D.Baird,J.Crocker	Centre for Biodiversity Genomics	Centre for Biodiversity Genomics	Light trap 2
EPHNB537-09	09NBMAY-0537	BOLD:AAA3954	658[0n]	JQ662996	25-Jun-2008	Neoleptophlebia mollis	Canada	Exmoor Site#7	46.971	-65.853	D.Baird,J.Crocker	Centre for Biodiversity Genomics	Centre for Biodiversity Genomics	Light trap 2
EPHNB536-09	09NBMAY-0536	BOLD:AAA3954	620[0n]	GU682163	25-Jun-2008	Neoleptophlebia mollis	Canada	Exmoor Site#7	46.971	-65.853	D.Baird,J.Crocker	Centre for Biodiversity Genomics	Centre for Biodiversity Genomics	Light trap 2
EPHNB535-09	09NBMAY-0535	BOLD:AAA3954	658[0n]	JQ662033	25-Jun-2008	Neoleptophlebia mollis	Canada	Exmoor Site#7	46.971	-65.853	D.Baird,J.Crocker	Centre for Biodiversity Genomics	Centre for Biodiversity Genomics	Light trap 2
EPHNB534-09	09NBMAY-0534	BOLD:AAA3954	658[0n]	JQ662588	25-Jun-2008	Neoleptophlebia mollis	Canada	Exmoor Site#7	46.971	-65.853	D.Baird,J.Crocker	Centre for Biodiversity Genomics	Centre for Biodiversity Genomics	Light trap 2
EPHNB532-09	09NBMAY-0532	BOLD:AAA3954	658[2n]	JQ661984	25-Jun-2008	Neoleptophlebia mollis	Canada	Exmoor Site#7	46.971	-65.853	D.Baird,J.Crocker	Centre for Biodiversity Genomics	Centre for Biodiversity Genomics	Light trap 2
GBA17288-14	KF563011	BOLD:ACP9796	655[0n]	KF563011	24-Apr-2010	Neoleptophlebia japonica	Japan	Hashimoto, Wakayama	N/A	N/A	Yasuhiro Takemon	Mined from GenBank, NCBI	Mined from GenBank, NCBI
EPHNB530-09	09NBMAY-0530	BOLD:AAA3954	658[0n]	JQ661908	25-Jun-2008	Neoleptophlebia mollis	Canada	Exmoor Site#7	46.971	-65.853	D.Baird,J.Crocker	Centre for Biodiversity Genomics	Centre for Biodiversity Genomics	Light trap 2
EPHNB525-09	09NBMAY-0525	BOLD:AAA3954	658[0n]	JQ663102	25-Jun-2008	Neoleptophlebia mollis	Canada	Exmoor Site#7	46.971	-65.853	D.Baird,J.Crocker	Centre for Biodiversity Genomics	Centre for Biodiversity Genomics	Light trap 2
EPHNB524-09	09NBMAY-0524	BOLD:AAA3955	658[0n]	JQ663253	25-Jun-2008	Neoleptophlebia mollis	Canada	Exmoor Site#7	46.971	-65.853	D.Baird,J.Crocker	Centre for Biodiversity Genomics	Centre for Biodiversity Genomics	Light trap 2
GMFAI1236-15	BIOUG25302-B08	BOLD:AAI2668	579[0n]	N/A	13-Apr-2015	Neoleptophlebia adoptiva	United States	Smithsonian Conservation Biology Institute, Large Forest Dynamics Plot	38.892	-78.167	Kristina J. Anderson	Centre for Biodiversity Genomics	Centre for Biodiversity Genomics
EPHNB522-09	09NBMAY-0522	BOLD:AAA3954	658[0n]	GU682162	25-Jun-2008	Neoleptophlebia mollis	Canada	Exmoor Site#7	46.971	-65.853	D.Baird,J.Crocker	Centre for Biodiversity Genomics	Centre for Biodiversity Genomics	Light trap 2
CPMAY109-10	09CPMAY-109	BOLD:AAA3954	658[0n]	HQ943485	14-Jul-2009	Neoleptophlebia mollis	Canada	La Prairie	46.639	-60.951	D. Baird	Centre for Biodiversity Genomics	Centre for Biodiversity Genomics	light trap
CPMAY167-10	09CPMAY-167	BOLD:AAA3954	658[0n]	HQ943537	N/A	Neoleptophlebia mollis	Canada	Cape Breton National Park	N/A	N/A		Centre for Biodiversity Genomics	Centre for Biodiversity Genomics
AMII142-08	7118810575	BOLD:AAI2668	557[0n]	HQ152482	13-Apr-2006	Neoleptophlebia adoptiva	United States	Crabtree Creek	39.495	-79.1658	Maryland-Dept Natural Resources	United States Environmental Protection Agency	United States Environmental Protection Agency	Orig.ID: Paraleptophlebia sp. IT|LastID: Paraleptophlebia by Istvan Turcsanyi
GMFRB443-14	BIOUG15934-A08	BOLD:AAI2668	621[0n]	N/A	28-Apr-2014	Neoleptophlebia adoptiva	United States	Smithsonian Conservation Biology Institute, Large Forest Dynamics Plot	38.892	-78.167	Kristina J. Anderson	Centre for Biodiversity Genomics	Centre for Biodiversity Genomics
GMFRB442-14	BIOUG15934-A07	BOLD:AAI2668	532[0n]	N/A	28-Apr-2014	Neoleptophlebia adoptiva	United States	Smithsonian Conservation Biology Institute, Large Forest Dynamics Plot	38.892	-78.167	Kristina J. Anderson	Centre for Biodiversity Genomics	Centre for Biodiversity Genomics
CPMAY163-10	09CPMAY-163	BOLD:AAA3954	658[0n]	HQ943534	14-Jul-2009	Neoleptophlebia mollis	Canada	La Prairie	46.6388	-60.9515	D. Baird	Centre for Biodiversity Genomics	Centre for Biodiversity Genomics
CPMAY162-10	09CPMAY-162	BOLD:AAA3954	658[0n]	HQ943533	14-Jul-2009	Neoleptophlebia mollis	Canada	La Prairie	46.6388	-60.9515	D. Baird	Centre for Biodiversity Genomics	Centre for Biodiversity Genomics
AMIJ105-08	1519230215	BOLD:AAA3954	553[0n]	HQ152608	13-Apr-2006	Neoleptophlebia mollis	United States	Crabtree Creek	39.495	-79.1658	Maryland-Dept Natural Resources	United States Environmental Protection Agency	United States Environmental Protection Agency	Orig.ID: Paraleptophlebia sp. IT|LastID: Paraleptophlebia by Istvan Turcsanyi
CPMAY160-10	09CPMAY-160	BOLD:AAA3954	658[0n]	HQ943531	14-Jul-2009	Neoleptophlebia mollis	Canada	La Prairie	46.6388	-60.9515	D. Baird	Centre for Biodiversity Genomics	Centre for Biodiversity Genomics
CPMAY157-10	09CPMAY-157	BOLD:AAA3954	658[0n]	HQ943528	14-Jul-2009	Neoleptophlebia mollis	Canada	La Prairie	46.6388	-60.9515	D. Baird	Centre for Biodiversity Genomics	Centre for Biodiversity Genomics
EPCHU378-07	07PROBE-2286	BOLD:AAA3953	658[0n]	GU115422	17-Jul-2007	Neoleptophlebia mollis	Canada	Goose Creek at	58.663	-94.167	P.D.N. Hebert	Centre for Biodiversity Genomics	Centre for Biodiversity Genomics	<VERBATIM LOCALITY>|Goose Creek at Marina|58.663|-94.167|</VERBATIM LOCALITY>
CPMAY155-10	09CPMAY-155	BOLD:AAA3954	658[0n]	HQ943527	14-Jul-2009	Neoleptophlebia mollis	Canada	La Prairie	46.6388	-60.9515	D. Baird	Centre for Biodiversity Genomics	Centre for Biodiversity Genomics
EPHNB329-09	09NBMAY-0329	BOLD:AAA3954	658[0n]	JQ663244	25-Jun-2008	Neoleptophlebia mollis	Canada	Exmoor Site#7	46.971	-65.853	D.Baird,J.Crocker	Centre for Biodiversity Genomics	Centre for Biodiversity Genomics	Light trap 1
CPMAY151-10	09CPMAY-151	BOLD:AAA3954	658[0n]	HQ943525	14-Jul-2009	Neoleptophlebia mollis	Canada	off channel habitat	46.64	-60.944	D. Armanini, A Papageorgiou	Centre for Biodiversity Genomics	Centre for Biodiversity Genomics
EPHNB326-09	09NBMAY-0326	BOLD:AAA3953	658[1n]	JQ663146	25-Jun-2008	Neoleptophlebia mollis	Canada	Exmoor Site#7	46.971	-65.853	D.Baird,J.Crocker	Centre for Biodiversity Genomics	Centre for Biodiversity Genomics	Light trap 1
CPMAY149-10	09CPMAY-149	BOLD:AAA3954	658[1n]	HQ943523	14-Jul-2009	Neoleptophlebia mollis	Canada	off channel habitat	46.64	-60.944	D. Armanini, A Papageorgiou	Centre for Biodiversity Genomics	Centre for Biodiversity Genomics
EPHNB323-09	09NBMAY-0323	BOLD:AAA3954	634[0n]	JQ662498	25-Jun-2008	Neoleptophlebia mollis	Canada	Exmoor Site#7	46.971	-65.853	D.Baird,J.Crocker	Centre for Biodiversity Genomics	Centre for Biodiversity Genomics	Light trap 1
CPMAY146-10	09CPMAY-146	BOLD:AAA3954	658[0n]	HQ943520	14-Jul-2009	Neoleptophlebia mollis	Canada	off channel habitat	46.64	-60.944	D. Armanini, A Papageorgiou	Centre for Biodiversity Genomics	Centre for Biodiversity Genomics
CPMAY145-10	09CPMAY-145	BOLD:AAA3954	658[0n]	HQ943519	14-Jul-2009	Neoleptophlebia mollis	Canada	off channel habitat	46.64	-60.944	D. Armanini, A Papageorgiou	Centre for Biodiversity Genomics	Centre for Biodiversity Genomics
CPMAY144-10	09CPMAY-144	BOLD:AAA3954	658[0n]	HQ943518	14-Jul-2009	Neoleptophlebia mollis	Canada	off channel habitat	46.64	-60.944	D. Armanini, A Papageorgiou	Centre for Biodiversity Genomics	Centre for Biodiversity Genomics
EPHNB319-09	09NBMAY-0319	BOLD:AAA3954	658[0n]	JQ661555	25-Jun-2008	Neoleptophlebia mollis	Canada	Exmoor Site#7	46.971	-65.853	D.Baird,J.Crocker	Centre for Biodiversity Genomics	Centre for Biodiversity Genomics	Light trap 1
EPCHU364-07	07PROBE-07102	BOLD:AAA3953	658[0n]	GU115421	25-Jul-2007	Neoleptophlebia mollis	Canada	Churchill river at the Weir	58.676	-94.168	T. Ekrem	Centre for Biodiversity Genomics	Centre for Biodiversity Genomics	Sweep net<VERBATIM LOCALITY>|Churchill river at the Weir|58.676|-94.168|1</VERBATIM LOCALITY>
CPMAY141-10	09CPMAY-141	BOLD:AAA3954	658[0n]	HQ943515	14-Jul-2009	Neoleptophlebia mollis	Canada	off channel habitat	46.64	-60.944	D. Armanini, A Papageorgiou	Centre for Biodiversity Genomics	Centre for Biodiversity Genomics
EPHNB316-09	09NBMAY-0316	BOLD:AAA3954	658[0n]	JQ663090	25-Jun-2008	Neoleptophlebia mollis	Canada	Exmoor Site#7	46.971	-65.853	D.Baird,J.Crocker	Centre for Biodiversity Genomics	Centre for Biodiversity Genomics	Light trap 1
EPHNB315-09	09NBMAY-0315	BOLD:AAA3954	623[0n]	JQ661888	25-Jun-2008	Neoleptophlebia mollis	Canada	Exmoor Site#7	46.971	-65.853	D.Baird,J.Crocker	Centre for Biodiversity Genomics	Centre for Biodiversity Genomics	Light trap 1
GMFRN018-15	BIOUG20753-G02	BOLD:AAI2668	588[0n]	N/A	21-Apr-2014	Neoleptophlebia adoptiva	United States	Smithsonian Conservation Biology Institute, Large Forest Dynamics Plot	38.892	-78.167	Kristina J. Anderson	Centre for Biodiversity Genomics	Centre for Biodiversity Genomics
GMFRN017-15	BIOUG20753-G01	BOLD:AAI2668	570[0n]	N/A	21-Apr-2014	Neoleptophlebia adoptiva	United States	Smithsonian Conservation Biology Institute, Large Forest Dynamics Plot	38.892	-78.167	Kristina J. Anderson	Centre for Biodiversity Genomics	Centre for Biodiversity Genomics
EPHNB310-09	09NBMAY-0310	BOLD:AAA3954	658[0n]	JQ662525	25-Jun-2008	Neoleptophlebia mollis	Canada	Exmoor Site#7	46.971	-65.853	D.Baird,J.Crocker	Centre for Biodiversity Genomics	Centre for Biodiversity Genomics	Light trap 1
EPHNB309-09	09NBMAY-0309	BOLD:AAA3953	376[0n]	JQ661721	25-Jun-2008	Neoleptophlebia mollis	Canada	Exmoor Site#7	46.971	-65.853	D.Baird,J.Crocker	Centre for Biodiversity Genomics	Centre for Biodiversity Genomics	Light trap 1
EPHNB306-09	09NBMAY-0306	BOLD:AAA3954	658[0n]	JQ662701	25-Jun-2008	Neoleptophlebia mollis	Canada	Exmoor Site#7	46.971	-65.853	D.Baird,J.Crocker	Centre for Biodiversity Genomics	Centre for Biodiversity Genomics	Light trap 1
EVOTR1812-13	0004915	BOLD:AAZ2457	647[0n]	MH839318	12-Jul-2011	Neoleptophlebia heteronea	United States	Rock Creek	40.173	-105.528	Brian A. Gill	Colorado State University	Colorado State University
EVOTR1811-13	0004914	BOLD:AAZ2457	658[0n]	MH838377	12-Jul-2011	Neoleptophlebia heteronea	United States	Rock Creek	40.173	-105.528	Brian A. Gill	Colorado State University	Colorado State University
EVOTR1810-13	0004913	BOLD:AAZ2457	658[0n]	MH838667	12-Jul-2011	Neoleptophlebia heteronea	United States	Rock Creek	40.173	-105.528	Brian A. Gill	Colorado State University	Colorado State University
EPHNB302-09	09NBMAY-0302	BOLD:AAA3954	658[0n]	JQ661619	25-Jun-2008	Neoleptophlebia mollis	Canada	Exmoor Site#7	46.971	-65.853	D.Baird,J.Crocker	Centre for Biodiversity Genomics	Centre for Biodiversity Genomics	Light trap 1
EPHNB301-09	09NBMAY-0301	BOLD:AAA3954	658[0n]	JQ662921	25-Jun-2008	Neoleptophlebia mollis	Canada	Exmoor Site#7	46.971	-65.853	D.Baird,J.Crocker	Centre for Biodiversity Genomics	Centre for Biodiversity Genomics	Light trap 1
EPHNB300-09	09NBMAY-0300	BOLD:AAA3953	629[0n]	JQ661550	25-Jun-2008	Neoleptophlebia mollis	Canada	Exmoor Site#7	46.971	-65.853	D.Baird,J.Crocker	Centre for Biodiversity Genomics	Centre for Biodiversity Genomics	Light trap 1
EPHNB299-09	09NBMAY-0299	BOLD:AAA3954	658[0n]	JQ661658	25-Jun-2008	Neoleptophlebia mollis	Canada	Exmoor Site#7	46.971	-65.853	D.Baird,J.Crocker	Centre for Biodiversity Genomics	Centre for Biodiversity Genomics	Light trap 1
EPHNB809-09	09NBMAY-0809	BOLD:AAA3954	658[0n]	GU682052	23-Jun-2008	Neoleptophlebia mollis	Canada	McGraw Brook Site 1	46.822	-66.109	D.Baird,X.Zhou,K.Heard,C.Curry,R.Bedford,A.Martens,J.Crocker	Centre for Biodiversity Genomics	Centre for Biodiversity Genomics	Light trap
EPHNB296-09	09NBMAY-0296	BOLD:AAA3954	658[0n]	JQ662025	25-Jun-2008	Neoleptophlebia mollis	Canada	Exmoor Site#7	46.971	-65.853	D.Baird,J.Crocker	Centre for Biodiversity Genomics	Centre for Biodiversity Genomics	Light trap 1
CPMAY118-10	09CPMAY-118	BOLD:AAA3954	658[0n]	HQ943494	13-Jul-2009	Neoleptophlebia mollis	Canada	Inverness	46.917	-60.967	D.Baird, D Armanini, A Papageorgiou	Centre for Biodiversity Genomics	Centre for Biodiversity Genomics
EPHNB293-09	09NBMAY-0293	BOLD:AAA3954	658[0n]	JQ661624	25-Jun-2008	Neoleptophlebia mollis	Canada	Exmoor Site#7	46.971	-65.853	D.Baird,J.Crocker	Centre for Biodiversity Genomics	Centre for Biodiversity Genomics	Light trap 1
CPMAY115-10	09CPMAY-115	BOLD:AAA3954	658[0n]	HQ943491	13-Jul-2009	Neoleptophlebia mollis	Canada	Inverness	46.917	-60.967	D.Baird, D Armanini, A Papageorgiou	Centre for Biodiversity Genomics	Centre for Biodiversity Genomics
EPHNB290-09	09NBMAY-0290	BOLD:AAA3954	658[0n]	JQ662294	25-Jun-2008	Neoleptophlebia mollis	Canada	Exmoor Site#7	46.971	-65.853	D.Baird,J.Crocker	Centre for Biodiversity Genomics	Centre for Biodiversity Genomics	Light trap 1
EPHNB801-09	09NBMAY-0801	BOLD:AAA3954	658[0n]	GU682149	23-Jun-2008	Neoleptophlebia mollis	Canada	McGraw Brook Site 1	46.822	-66.109	D.Baird,X.Zhou,K.Heard,C.Curry,R.Bedford,A.Martens,J.Crocker	Centre for Biodiversity Genomics	Centre for Biodiversity Genomics	Light trap
EPHNB288-09	09NBMAY-0288	BOLD:AAA3954	635[0n]	JQ662184	25-Jun-2008	Neoleptophlebia mollis	Canada	Exmoor Site#7	46.971	-65.853	D.Baird,J.Crocker	Centre for Biodiversity Genomics	Centre for Biodiversity Genomics	Light trap 1
EPHNB799-09	09NBMAY-0799	BOLD:AAA3954	658[0n]	GU682064	23-Jun-2008	Neoleptophlebia mollis	Canada	McGraw Brook Site 1	46.822	-66.109	D.Baird,X.Zhou,K.Heard,C.Curry,R.Bedford,A.Martens,J.Crocker	Centre for Biodiversity Genomics	Centre for Biodiversity Genomics	Light trap
CPMAY110-10	09CPMAY-110	BOLD:AAA3954	658[0n]	HQ943486	14-Jul-2009	Neoleptophlebia mollis	Canada	La Prairie	46.639	-60.951	D. Baird	Centre for Biodiversity Genomics	Centre for Biodiversity Genomics	light trap
EPHNB285-09	09NBMAY-0285	BOLD:AAA3954	658[0n]	JQ662534	25-Jun-2008	Neoleptophlebia mollis	Canada	Exmoor Site#7	46.971	-65.853	D.Baird,J.Crocker	Centre for Biodiversity Genomics	Centre for Biodiversity Genomics	Light trap 1
EPHNB284-09	09NBMAY-0284	BOLD:AAA3954	658[0n]	JQ662542	25-Jun-2008	Neoleptophlebia mollis	Canada	Exmoor Site#7	46.971	-65.853	D.Baird,J.Crocker	Centre for Biodiversity Genomics	Centre for Biodiversity Genomics	Light trap 1
CPMAY107-10	09CPMAY-107	BOLD:AAA3954	658[0n]	HQ943484	14-Jul-2009	Neoleptophlebia mollis	Canada	La Prairie	46.639	-60.951	D. Baird	Centre for Biodiversity Genomics	Centre for Biodiversity Genomics	light trap
EPHNB794-09	09NBMAY-0794	BOLD:AAA3954	658[0n]	GU682065	23-Jun-2008	Neoleptophlebia mollis	Canada	McGraw Brook Site 1	46.822	-66.109	D.Baird,X.Zhou,K.Heard,C.Curry,R.Bedford,A.Martens,J.Crocker	Centre for Biodiversity Genomics	Centre for Biodiversity Genomics	Light trap
EPHNB793-09	09NBMAY-0793	BOLD:AAA3953	658[0n]	GU682066	23-Jun-2008	Neoleptophlebia mollis	Canada	McGraw Brook Site 1	46.822	-66.109	D.Baird,X.Zhou,K.Heard,C.Curry,R.Bedford,A.Martens,J.Crocker	Centre for Biodiversity Genomics	Centre for Biodiversity Genomics	Light trap
EPHNB791-09	09NBMAY-0791	BOLD:AAA3954	658[0n]	GU682101	23-Jun-2008	Neoleptophlebia mollis	Canada	McGraw Brook Site 1	46.822	-66.109	D.Baird,X.Zhou,K.Heard,C.Curry,R.Bedford,A.Martens,J.Crocker	Centre for Biodiversity Genomics	Centre for Biodiversity Genomics	Light trap
EPHNB790-09	09NBMAY-0790	BOLD:AAA3954	658[0n]	GU682076	23-Jun-2008	Neoleptophlebia mollis	Canada	McGraw Brook Site 1	46.822	-66.109	D.Baird,X.Zhou,K.Heard,C.Curry,R.Bedford,A.Martens,J.Crocker	Centre for Biodiversity Genomics	Centre for Biodiversity Genomics	Light trap
EPHNB159-09	09NBMAY-0159	BOLD:AAA3954	658[0n]	JQ661679	24-Jun-2008	Neoleptophlebia mollis	Canada	Bartibog/Fins&Feathers Site: 3003	47.111	-65.386	C.Curry, D.Baird	Centre for Biodiversity Genomics	Centre for Biodiversity Genomics	Light trap 2
CPMAY100-10	09CPMAY-100	BOLD:AAA3954	658[0n]	HQ943479	14-Jul-2009	Neoleptophlebia mollis	Canada	off channel habitat	46.64	-60.944	D. Armanini, A Papageorgiou	Centre for Biodiversity Genomics	Centre for Biodiversity Genomics
CPMAY099-10	09CPMAY-099	BOLD:AAA3954	658[0n]	HQ943478	14-Jul-2009	Neoleptophlebia mollis	Canada	off channel habitat	46.64	-60.944	D. Armanini, A Papageorgiou	Centre for Biodiversity Genomics	Centre for Biodiversity Genomics
EPHNB166-09	09NBMAY-0166	BOLD:AAA3954	658[0n]	JQ662555	24-Jun-2008	Neoleptophlebia mollis	Canada	Bartibog/Fins&Feathers Site: 3003	47.111	-65.386	C.Curry, D.Baird	Centre for Biodiversity Genomics	Centre for Biodiversity Genomics	Light trap 2
AMII071-08	4018920258	BOLD:AAI2668	559[0n]	HQ152480	16-Mar-2006	Neoleptophlebia adoptiva	United States	Buzzard Branch	39.586	-77.4915	Maryland-Dept Natural Resources	United States Environmental Protection Agency	United States Environmental Protection Agency	Orig.ID: Paraleptophlebia sp. IT|LastID: Paraleptophlebia by Istvan Turcsanyi
GMFRA007-14	BIOUG15360-E12	BOLD:AAI2668	621[0n]	N/A	14-Apr-2014	Neoleptophlebia adoptiva	United States	Smithsonian Conservation Biology Institute, Large Forest Dynamics Plot	38.892	-78.167	Kristina J. Anderson	Centre for Biodiversity Genomics	Centre for Biodiversity Genomics
GMFRA006-14	BIOUG15360-E11	BOLD:AAI2668	610[0n]	N/A	14-Apr-2014	Neoleptophlebia adoptiva	United States	Smithsonian Conservation Biology Institute, Large Forest Dynamics Plot	38.892	-78.167	Kristina J. Anderson	Centre for Biodiversity Genomics	Centre for Biodiversity Genomics
GMFRA005-14	BIOUG15360-E10	BOLD:AAI2668	627[0n]	N/A	14-Apr-2014	Neoleptophlebia adoptiva	United States	Smithsonian Conservation Biology Institute, Large Forest Dynamics Plot	38.892	-78.167	Kristina J. Anderson	Centre for Biodiversity Genomics	Centre for Biodiversity Genomics
GMFRA004-14	BIOUG15360-E09	BOLD:AAI2668	604[0n]	N/A	14-Apr-2014	Neoleptophlebia adoptiva	United States	Smithsonian Conservation Biology Institute, Large Forest Dynamics Plot	38.892	-78.167	Kristina J. Anderson	Centre for Biodiversity Genomics	Centre for Biodiversity Genomics
GMFRA003-14	BIOUG15360-E08	BOLD:AAI2668	632[0n]	N/A	14-Apr-2014	Neoleptophlebia adoptiva	United States	Smithsonian Conservation Biology Institute, Large Forest Dynamics Plot	38.892	-78.167	Kristina J. Anderson	Centre for Biodiversity Genomics	Centre for Biodiversity Genomics
GMFRA002-14	BIOUG15360-E07	BOLD:AAI2668	629[0n]	N/A	14-Apr-2014	Neoleptophlebia adoptiva	United States	Smithsonian Conservation Biology Institute, Large Forest Dynamics Plot	38.892	-78.167	Kristina J. Anderson	Centre for Biodiversity Genomics	Centre for Biodiversity Genomics
GMFRA001-14	BIOUG15360-E06	BOLD:AAI2668	621[0n]	N/A	14-Apr-2014	Neoleptophlebia adoptiva	United States	Smithsonian Conservation Biology Institute, Large Forest Dynamics Plot	38.892	-78.167	Kristina J. Anderson	Centre for Biodiversity Genomics	Centre for Biodiversity Genomics
GBA17289-14	KF563018	BOLD:ACD8295	655[0n]	KF563018	8-May-2010	Paraleptophlebia sp. OPU_BS_P2010362	Japan	Gojo, Nara	N/A	N/A	Yasuhiro Takemon	Mined from GenBank, NCBI	Mined from GenBank, NCBI
GMEAP164-13	BIOUG02692-F09	BOLD:AAC5651	631[0n]	KR146471	04-Jul-2011	Paraleptophlebia sp. BOLDAAC5651	Canada	Small stream on righthand path of trail	45.5748	-78.5327	C.Freutel and G.Martin	Centre for Biodiversity Genomics	Centre for Biodiversity Genomics
GMOAP047-12	BIOUG02701-D11	BOLD:ACC6500	658[0n]	KR147986	06-Jul-2011	Paraleptophlebia sp. BOLDACC6500	Canada	Downstream of bridge, at North River canoe launch	46.0989	-78.4233	C.Freutel and G.Martin	Centre for Biodiversity Genomics	Centre for Biodiversity Genomics	Nice site, with a lot of of larger rocks, fish present 2 kick net collection x 2 minutes 34 ephemeroptera, 3 plecoptera
BARTH028-21	IU-INHS-862658	BOLD:AAC5685	658[0n]	N/A	23-May-2010	Paraleptophlebia cf. sticta	United States	5.7 km W Sturgeon Bay at Eliason Rd.	44.857	-87.467	R. E. DeWalt, M. Pessino, M. M. Brown, E. W. Hernandez	Illinois Natural History Survey	Illinois Natural History Survey	Voucher Status: voucher specimen preserved
GMOAP038-12	BIOUG02701-D02	BOLD:ACC6500	658[0n]	KR140703	06-Jul-2011	Paraleptophlebia sp. BOLDACC6500	Canada	Downstream of bridge, at North River canoe launch	46.0989	-78.4233	C.Freutel and G.Martin	Centre for Biodiversity Genomics	Centre for Biodiversity Genomics	Nice site, with a lot of of larger rocks, fish present 2 kick net collection x 2 minutes 36
EPHNB003-09	09NBMAY-0003	BOLD:AAC5651	658[2n]	JQ662459	18-Aug-2008	Paraleptophlebia cf. debilis	Canada	South Esk	46.954	-65.656	Melissa, Kara, Sandra	Centre for Biodiversity Genomics	Centre for Biodiversity Genomics	Malaise trap: Aug 11-18, 2008
EPHNB002-09	09NBMAY-0002	BOLD:AAC5651	658[1n]	JQ662090	18-Aug-2008	Paraleptophlebia cf. debilis	Canada	South Esk	46.954	-65.656	Melissa, Kara, Sandra	Centre for Biodiversity Genomics	Centre for Biodiversity Genomics	Malaise trap: Aug 11-18, 2008
EPHNB001-09	09NBMAY-0001	BOLD:AAC5651	658[1n]	JQ662918	18-Aug-2008	Paraleptophlebia cf. debilis	Canada	South Esk	46.954	-65.656	Melissa, Kara, Sandra	Centre for Biodiversity Genomics	Centre for Biodiversity Genomics	Malaise trap: Aug 11-18, 2008
HIEPT227-10	HIEPT-1165	BOLD:AAM3628	658[0n]	HQ566753	03-May-2010	Paraleptophlebia sp.JMW4	United States	Blue Valley	35.0182	-83.2445	A. Payne	Kentucky Department of Environmental Protection	Kentucky Department of Environmental Protection
LJMAY276-11	BIOUG00640-C06	BOLD:AAZ4623	658[0n]	JQ663020	13-Jun-2008	Paraleptophlebia sp.JMW2	United States	Six River North Fork	N/A	N/A	W.D. Shepard	Indiana University Bloomington	Indiana University Bloomington	amber wings indicate it might be P. brunneipenis, but it is not yet known from California or as females
GBA20322-14	HG935075	BOLD:ACQ8235	655[0n]	HG935075	Jul-2009	Habroleptoides modesta	France	Mercantour	N/A	N/A	N/A	N/A	Mined from GenBank, NCBI
GBA20321-14	HG935081	BOLD:ACB2012	655[0n]	HG935081	Jul-2009	Habroleptoides confusa	France	Mercantour	N/A	N/A	N/A	Mined from GenBank, NCBI	Mined from GenBank, NCBI
GBA20320-14	HG935080	BOLD:ACB2012	655[0n]	HG935080	May-2009	Habroleptoides confusa	Italy	Appennino	N/A	N/A	N/A	Mined from GenBank, NCBI	Mined from GenBank, NCBI
GBA20319-14	HG935074	BOLD:ACQ0454	655[0n]	HG935074	May-2009	Habroleptoides budtzi	France	Corsica	N/A	N/A	N/A	Mined from GenBank, NCBI	Mined from GenBank, NCBI
GBA20318-14	HG935073	BOLD:ACQ0454	632[0n]	HG935073	May-2009	Habroleptoides budtzi	France	Corsica	N/A	N/A	N/A	Mined from GenBank, NCBI	Mined from GenBank, NCBI
GBA20317-14	HG935072	BOLD:ACQ0453	655[0n]	HG935072	May-2009	Habroleptoides budtzi	France	Corsica	N/A	N/A	N/A	Mined from GenBank, NCBI	Mined from GenBank, NCBI
GBA20316-14	HG935071	BOLD:ACQ0454	655[0n]	HG935071	May-2009	Habroleptoides budtzi	France	Corsica	N/A	N/A	N/A	Mined from GenBank, NCBI	Mined from GenBank, NCBI
GBA20315-14	HG935070	BOLD:ACQ0454	655[0n]	HG935070	May-2009	Habroleptoides budtzi	France	Corsica	N/A	N/A	N/A	Mined from GenBank, NCBI	Mined from GenBank, NCBI
TRSKA4289-20	BIOUG57626-B02	BOLD:AEF2553	651[0n]	N/A	29-May-2018	Habroleptoides confusa	Montenegro	stream	42.811	19.186	Michal Grabowski, Tomasz Rewicz, Piotr Gadawski, Mateusz Puchalski, Aleksandra Bankowska	University of Lodz, Dept of Invertebrate Zoology and Hydrobiology	University of Lodz, Dept of Invertebrate Zoology and Hydrobiology
GBEPT400-14	GBOL02589	BOLD:AAM2064	658[0n]	KY262399	18-Apr-2013	Habroleptoides confusa	Germany	Marktoberdorf, Goerisried, Wertach	47.7073	10.5279	S. Koch	SNSB, Zoologische Staatssammlung Muenchen	SNSB, Zoologische Staatssammlung Muenchen
FBAQU825-10	BC ZSM AQU 00825	BOLD:AAM2064	653[0n]	HQ563229	31-Mar-2009	Habroleptoides confusa	Germany	Isar Fkm 237, oberhalb Pegel Rissbachdueker, oh Ochsensitz/Rissbachmuendung	47.552	11.413	Hess, M. & U. Heckes	SNSB, Zoologische Staatssammlung Muenchen	SNSB, Zoologische Staatssammlung Muenchen	Identifier Institution: Buero H2 Muenchen | Donor email: hess@buero-h2.de
GBMH13205-19	LT670874	BOLD:ACQ7703	639[0n]	LT670874	22-Nov-2014	Habroleptoides sp. SC-2016c	Italy	Camugnano	44.1037	11.1136	Carlo Belfiore	Mined from GenBank, NCBI	Mined from GenBank, NCBI
GBMH13204-19	LT670873	BOLD:ACQ7703	639[0n]	LT670873	11-Jul-2016	Habroleptoides sp. SC-2016b	Italy	Ussita	42.9448	13.156	Carlo Belfiore	Mined from GenBank, NCBI	Mined from GenBank, NCBI
GBMH13203-19	LT670872	BOLD:ACQ7703	639[0n]	LT670872	11-Jul-2016	Habroleptoides sp. SC-2016a	Italy	Ussita	42.9448	13.156	Carlo Belfiore	Mined from GenBank, NCBI	Mined from GenBank, NCBI
FBAQU1355-13	BCZSM_EPH_0120	BOLD:AAK5034	658[0n]	KY262245	17-May-2012	Habroleptoides confusa	Germany	Marktoberdorf, Oberthingau, Kirnach	47.755	10.522	Dr. Stefan Koch	SNSB, Zoologische Staatssammlung Muenchen	SNSB, Zoologische Staatssammlung Muenchen
GBEPT047-13	GBOL01095	BOLD:ACB2012	658[0n]	KY262277	28-May-2013	Habroleptoides auberti	Germany	Unternogg, Halbammer	47.6466	10.9743	S. Koch	SNSB, Zoologische Staatssammlung Muenchen	SNSB, Zoologische Staatssammlung Muenchen
TRSKA4192-20	BIOUG57625-A12	BOLD:AEF2553	654[0n]	N/A	29-May-2018	Habroleptoides confusa	Montenegro	stream	42.8	19.238	Michal Grabowski, Tomasz Rewicz, Piotr Gadawski, Mateusz Puchalski, Aleksandra Bankowska	University of Lodz, Dept of Invertebrate Zoology and Hydrobiology	University of Lodz, Dept of Invertebrate Zoology and Hydrobiology
BGMAY431-11	CCDB-09364-A04	BOLD:AAY5755	658[0n]	N/A	24-Apr-2010	Habroleptoides confusa	Bulgaria	Manastirska River, upstream Sliven	42.7158	26.3098	P. Stoyanov	Institute of Biodiversity and Ecosystem Research, Sofia	Institute of Biodiversity and Ecosystem Research, Sofia	OrigID: Habroleptoides
FBAQU1341-13	BCZSM_EPH_0106	BOLD:ACF7718	503[0n]	KY261422	10-May-2012	Habroleptoides confusa	Germany	Lenggries, Winkl, Isar	47.637	11.594	Dr. Stefan Koch	SNSB, Zoologische Staatssammlung Muenchen	SNSB, Zoologische Staatssammlung Muenchen
GBEPT040-13	GBOL01088	BOLD:AAK5034	658[0n]	KY261382	09-May-2013	Habroleptoides confusa	Germany	Mindel	48.03	10.4922	S. Koch	SNSB, Zoologische Staatssammlung Muenchen	SNSB, Zoologische Staatssammlung Muenchen
FBAQU1260-12	BCZSMAQU001070	BOLD:ACB2012	658[0n]	KY261495	04-May-2012	Habroleptoides auberti	Germany	Lahnenwiesgraben N Schlosswald, 1,8 km NW Burgrain (Gde. Garmisch-Partenkirchen)	47.53	11.08	Hess, M. & U. Heckes	SNSB, Zoologische Staatssammlung Muenchen	SNSB, Zoologische Staatssammlung Muenchen
FBAQU826-10	BC ZSM AQU 00826	BOLD:AAK5034	658[0n]	HQ563230	15-Nov-2009	Habroleptoides confusa	Germany	Lech uh KW Stufe 1, am Illasberg, 2,5 km O Rosshaupten, linkes Ufer Hoehe Parkplatz	47.654	10.752	Hess, M. & U. Heckes	SNSB, Zoologische Staatssammlung Muenchen	SNSB, Zoologische Staatssammlung Muenchen	Identifier Institution: Buero H2 Muenchen | Donor email: hess@buero-h2.de
GBA22929-15	LN734749	BOLD:ACS5751	611[0n]	LN734749	30-Apr-2013	Habroleptoides confusa	Italy	Barbarano Romano	42.261	12.081	Carlo Belfiore	Mined from GenBank, NCBI	Mined from GenBank, NCBI
FBAQU824-10	BC ZSM AQU 00824	BOLD:AAM2063	658[0n]	HQ563228	09-May-2010	Habroleptoides confusa	Germany	Klammbach bei der Koenigsalm, 3,2 km SW Wildbad Kreuth	47.602	11.712	Hess, M. & U. Heckes	SNSB, Zoologische Staatssammlung Muenchen	SNSB, Zoologische Staatssammlung Muenchen	Identifier Institution: Buero H2 Muenchen | Donor email: hess@buero-h2.de
TRSKA4256-20	BIOUG57625-G04	BOLD:AEF2553	654[0n]	N/A	29-May-2018	Habroleptoides confusa	Montenegro	stream	42.8	19.238	Michal Grabowski, Tomasz Rewicz, Piotr Gadawski, Mateusz Puchalski, Aleksandra Bankowska	University of Lodz, Dept of Invertebrate Zoology and Hydrobiology	University of Lodz, Dept of Invertebrate Zoology and Hydrobiology
FBAQU1382-13	BCZSM_EPH_0147	BOLD:AAM2064	658[1n]	KY261256	02-Apr-2012	Habroleptoides confusa	Germany	oh Woebbel, Napte	51.884	9.031	Dr. Reinhard Mueller	SNSB, Zoologische Staatssammlung Muenchen	SNSB, Zoologische Staatssammlung Muenchen
GBEPT026-13	GBOL01074	BOLD:AAM2063	658[0n]	KY261377	28-Mar-2013	Habroleptoides confusa	Germany	Unternogg, Halbammer	47.6466	10.9743	S. Koch	SNSB, Zoologische Staatssammlung Muenchen	SNSB, Zoologische Staatssammlung Muenchen
BGMAY414-11	CCDB-09363-G10	BOLD:AAY5756	658[0n]	N/A	11-Apr-2010	Habroleptoides confusa	Bulgaria	Affluent of Asenovets reservoir	42.7412	26.2624	P. Stoyanov	Institute of Biodiversity and Ecosystem Research, Sofia	Institute of Biodiversity and Ecosystem Research, Sofia	OrigID: Habroleptoides
BGMAY412-11	CCDB-09363-G08	BOLD:AAY5755	658[0n]	N/A	11-Apr-2010	Habroleptoides confusa	Bulgaria	Affluent of Asenovets reservoir	42.7412	26.2624	P. Stoyanov	Institute of Biodiversity and Ecosystem Research, Sofia	Institute of Biodiversity and Ecosystem Research, Sofia	OrigID: Habroleptoides
GEPH143-18	GBOL-33782	BOLD:AAM2064	658[0n]	MW459746	N/A	Habroleptoides confusa	Germany	Hennef	50.73	7.42	GBOL-Team ZFMK	Zoologisches Forschungsmuseum Alexander Koenig	Zoologisches Forschungsmuseum Alexander Koenig
GBA22930-15	LN734750	BOLD:ACS5028	611[0n]	LN734750	18-Oct-2013	Habroleptoides sp. SC2014	Italy	Gadoni	39.896	9.193	Carlo Belfiore	Mined from GenBank, NCBI	Mined from GenBank, NCBI
BGMAY280-11	CCDB-09355-D07	BOLD:AAY5754	658[0n]	N/A	11-Apr-2010	Habroleptoides confusa	Bulgaria	Iskar River, upstream Dolni Pasarel village, the rapids	42.5249	23.5318	M. Penkov	Institute of Biodiversity and Ecosystem Research, Sofia	Institute of Biodiversity and Ecosystem Research, Sofia	OrigID: Habroleptoides
GBA22928-15	LN734748	BOLD:ACS5751	611[0n]	LN734748	07-Jan-2013	Habroleptoides confusa	Italy	Canale Monterano	42.132	12.065	Carlo Belfiore	Mined from GenBank, NCBI	Mined from GenBank, NCBI
GBA22927-15	LN734747	BOLD:ACS5751	611[0n]	LN734747	15-Mar-2013	Habroleptoides confusa	Italy	Monte San Giovanni in Sabina	42.304	12.735	Carlo Belfiore	Mined from GenBank, NCBI	Mined from GenBank, NCBI
BGMAY430-11	CCDB-09364-A03	BOLD:AEC7219	658[0n]	N/A	24-Apr-2010	Habroleptoides confusa	Bulgaria	Manastirska River, upstream Sliven	42.7158	26.3098	P. Stoyanov	Institute of Biodiversity and Ecosystem Research, Sofia	Institute of Biodiversity and Ecosystem Research, Sofia	OrigID: Habroleptoides
PGCBG7314-20	BIOUG57603-H10	BOLD:AEF2553	655[0n]	N/A	29-May-2018	Habroleptoides confusa	Montenegro	Velje Duboko	42.8	19.238	Michal Grabowski, Tomasz Rewicz, Piotr Gadawski, Mateusz Puchalski, Aleksandra Bankowska	University of Lodz, Dept of Invertebrate Zoology and Hydrobiology	University of Lodz, Dept of Invertebrate Zoology and Hydrobiology
BGMAY265-11	CCDB-09355-C04	BOLD:AAM2064	658[0n]	N/A	11-Apr-2010	Habroleptoides confusa	Bulgaria	Iskar River, upstream Dolni Pasarel village, the rapids	42.5249	23.5318	M. Penkov	Institute of Biodiversity and Ecosystem Research, Sofia	Institute of Biodiversity and Ecosystem Research, Sofia
FBAQU049-09	BC ZSM AQU 00049	BOLD:AAK5034	658[0n]	HM376136	24-Apr-2009	Habroleptoides confusa	Germany	Kinsach oberhalb Rattiszell, 2,5 km S Stallwang			Hess, M. & U. Heckes	SNSB, Zoologische Staatssammlung Muenchen	SNSB, Zoologische Staatssammlung Muenchen
GEPH144-18	GBOL-33783	BOLD:AAM2064	658[0n]	MW459894	N/A	Habroleptoides confusa	Germany	Hennef	50.73	7.42	GBOL-Team ZFMK	Zoologisches Forschungsmuseum Alexander Koenig	Zoologisches Forschungsmuseum Alexander Koenig
BGMAY411-11	CCDB-09363-G07	BOLD:AAY5755	658[0n]	N/A	11-Apr-2010	Habroleptoides confusa	Bulgaria	Affluent of Asenovets reservoir	42.7412	26.2624	P. Stoyanov	Institute of Biodiversity and Ecosystem Research, Sofia	Institute of Biodiversity and Ecosystem Research, Sofia	OrigID: Habroleptoides
BGMAY025-10	10BGMAY-025	BOLD:AAL5732	658[0n]	HM884211	20-May-2009	Habroleptoides confusa	Bulgaria	Brook upstream `Kirilova polyana:	42.155	23.4002	Yanka Vidinova	Centre for Biodiversity Genomics	Centre for Biodiversity Genomics
BGMAY024-10	10BGMAY-024	BOLD:AAL5732	658[0n]	HM884210	20-May-2009	Habroleptoides confusa	Bulgaria	Brook upstream `Kirilova polyana:	42.155	23.4002	Yanka Vidinova	Centre for Biodiversity Genomics	Centre for Biodiversity Genomics
BGMAY023-10	10BGMAY-023	BOLD:AAL5732	658[0n]	HM884209	20-May-2009	Habroleptoides confusa	Bulgaria	Brook upstream `Kirilova polyana:	42.155	23.4002	Yanka Vidinova	Centre for Biodiversity Genomics	Centre for Biodiversity Genomics
BGMAY429-11	CCDB-09364-A02	BOLD:AAY5755	658[0n]	N/A	24-Apr-2010	Habroleptoides confusa	Bulgaria	Manastirska River, upstream Sliven	42.7158	26.3098	P. Stoyanov	Institute of Biodiversity and Ecosystem Research, Sofia	Institute of Biodiversity and Ecosystem Research, Sofia	OrigID: Habroleptoides
BGMAY021-10	10BGMAY-021	BOLD:AAL5732	658[0n]	HM884208	20-May-2009	Habroleptoides confusa	Bulgaria	Brook upstream `Kirilova polyana:	42.155	23.4002	Yanka Vidinova	Centre for Biodiversity Genomics	Centre for Biodiversity Genomics
BGMAY020-10	10BGMAY-020	BOLD:AAL5732	566[0n]	HM884207	20-May-2009	Habroleptoides confusa	Bulgaria	Brook upstream `Kirilova polyana:	42.155	23.4002	Yanka Vidinova	Centre for Biodiversity Genomics	Centre for Biodiversity Genomics
BGMAY019-10	10BGMAY-019	BOLD:AAL5732	658[0n]	HM884206	20-May-2009	Habroleptoides confusa	Bulgaria	Brook upstream `Kirilova polyana:	42.155	23.4002	Yanka Vidinova	Centre for Biodiversity Genomics	Centre for Biodiversity Genomics
BGMAY018-10	10BGMAY-018	BOLD:AAL5732	650[0n]	HM884205	20-May-2009	Habroleptoides confusa	Bulgaria	Brook upstream `Kirilova polyana:	42.155	23.4002	Yanka Vidinova	Centre for Biodiversity Genomics	Centre for Biodiversity Genomics
BGMAY017-10	10BGMAY-017	BOLD:AAL5732	658[0n]	HM884204	20-May-2009	Habroleptoides confusa	Bulgaria	Brook upstream `Kirilova polyana:	42.155	23.4002	Yanka Vidinova	Centre for Biodiversity Genomics	Centre for Biodiversity Genomics
BGMAY016-10	10BGMAY-016	BOLD:AAL5732	658[0n]	HM884203	20-May-2009	Habroleptoides confusa	Bulgaria	Brook upstream `Kirilova polyana:	42.155	23.4002	Yanka Vidinova	Centre for Biodiversity Genomics	Centre for Biodiversity Genomics
BGMAY015-10	10BGMAY-015	BOLD:AAL5732	658[0n]	HM884202	20-May-2009	Habroleptoides confusa	Bulgaria	Brook upstream `Kirilova polyana:	42.155	23.4002	Yanka Vidinova	Centre for Biodiversity Genomics	Centre for Biodiversity Genomics
BGMAY014-10	10BGMAY-014	BOLD:AAL5732	658[0n]	HM884201	20-May-2009	Habroleptoides confusa	Bulgaria	Brook upstream `Kirilova polyana:	42.155	23.4002	Yanka Vidinova	Centre for Biodiversity Genomics	Centre for Biodiversity Genomics
BGMAY013-10	10BGMAY-013	BOLD:AAL5732	658[0n]	HM884200	20-May-2009	Habroleptoides confusa	Bulgaria	Brook upstream `Kirilova polyana:	42.155	23.4002	Yanka Vidinova	Centre for Biodiversity Genomics	Centre for Biodiversity Genomics
BGMAY012-10	10BGMAY-012	BOLD:AAL5732	658[0n]	HM884199	20-May-2009	Habroleptoides confusa	Bulgaria	Brook upstream `Kirilova polyana:	42.155	23.4002	Yanka Vidinova	Centre for Biodiversity Genomics	Centre for Biodiversity Genomics
BGMAY011-10	10BGMAY-011	BOLD:AAL5732	608[0n]	HM884198	20-May-2009	Habroleptoides confusa	Bulgaria	Brook upstream `Kirilova polyana:	42.155	23.4002	Yanka Vidinova	Centre for Biodiversity Genomics	Centre for Biodiversity Genomics
BGMAY010-10	10BGMAY-010	BOLD:AAL5732	658[0n]	HM884197	20-May-2009	Habroleptoides confusa	Bulgaria	Brook upstream `Kirilova polyana:	42.155	23.4002	Yanka Vidinova	Centre for Biodiversity Genomics	Centre for Biodiversity Genomics
BGMAY009-10	10BGMAY-009	BOLD:AAL5732	658[0n]	HM884196	20-May-2009	Habroleptoides confusa	Bulgaria	Brook upstream `Kirilova polyana:	42.155	23.4002	Yanka Vidinova	Centre for Biodiversity Genomics	Centre for Biodiversity Genomics
BGMAY008-10	10BGMAY-008	BOLD:AAL5733	650[0n]	HM884195	20-May-2009	Habroleptoides confusa	Bulgaria	Brook upstream `Kirilova polyana:	42.155	23.4002	Yanka Vidinova	Centre for Biodiversity Genomics	Centre for Biodiversity Genomics
BGMAY007-10	10BGMAY-007	BOLD:AAL5732	658[0n]	HM884194	20-May-2009	Habroleptoides confusa	Bulgaria	Brook upstream `Kirilova polyana:	42.155	23.4002	Yanka Vidinova	Centre for Biodiversity Genomics	Centre for Biodiversity Genomics
FBAQU1386-13	BCZSM_EPH_0151	BOLD:AAM2064	658[2n]	KY262479	04-Apr-2012	Habroleptoides confusa	Germany	oh Reelsen, Aa, Nethe	51.736	9.073	Dr. Reinhard Mueller	SNSB, Zoologische Staatssammlung Muenchen	SNSB, Zoologische Staatssammlung Muenchen	more than one
GBMH13183-19	LT626189	BOLD:ADX8095	639[0n]	LT626189	27-May-2016	Habroleptoides pauliana	Italy	Maniace	37.8962	14.7848	Carlo Belfiore	Mined from GenBank, NCBI	Mined from GenBank, NCBI
GBA20327-14	HG935082	BOLD:ACQ2951	655[0n]	HG935082	Apr-2010	Habroleptoides sp. HLTU	Tunisia	N/A	N/A	N/A	S. Zrelli	Mined from GenBank, NCBI	Mined from GenBank, NCBI
GBA20326-14	HG935079	BOLD:ACQ7703	655[0n]	HG935079	May-2009	Habroleptoides sp. HL49ITLI	France	Corsica	N/A	N/A	N/A	Mined from GenBank, NCBI	Mined from GenBank, NCBI
GBA20325-14	HG935078	BOLD:ACQ7703	655[0n]	HG935078	May-2007	Habroleptoides sp.	Switzerland	N/A	N/A	N/A	A. Wagner	Mined from GenBank, NCBI	Mined from GenBank, NCBI
GBA20324-14	HG935077	BOLD:ACQ7703	655[0n]	HG935077	Apr-2007	Habroleptoides sp. HL40FRME	Switzerland	N/A	N/A	N/A	A. Wagner	Mined from GenBank, NCBI	Mined from GenBank, NCBI
GBA20323-14	HG935076	BOLD:ACQ7703	655[0n]	HG935076	Jul-2009	Habroleptoides sp. HL33ITAP	Italy	Liguria	N/A	N/A	N/A	Mined from GenBank, NCBI	Mined from GenBank, NCBI
GMEAP124-13	BIOUG02692-C05	BOLD:AAM4119	632[0n]	KR141463	29-Jun-2011	Habrophlebia vibrans	Canada	Beaver Dam, shallow forest stream	45.5627	-78.6977	G.Martin and O.Zaheer	Centre for Biodiversity Genomics	Centre for Biodiversity Genomics
GBMIN65331-17	LT626134	BOLD:ADK7224	639[0n]	LT626134	N/A	Habrophlebia eldae	Italy	Cava cinque porte Canicattini Bagni	37.0056	15.0084	Carlo Belfiore	Mined from GenBank, NCBI	Mined from GenBank, NCBI
ECCAC397-09	Cbind-112	BOLD:AAC5651	658[0n]	GU712847	18-Aug-2009	Paraleptophlebia cf. debilis	Canada	Wilsey Rd-Corbett Brook	45.9151	-66.6169	DB, KH, AP	Biodiversity Institute of Ontario	Biodiversity Institute of Ontario	<p>BestBCDID:Paraleptophlebia XZ sp. NB1</p>|OrigID: Paraleptophlebia XZ sp. NB1
CREPH131-16	E-131-CR1HM	BOLD:AAE2997	632[0n]	MH917001	17-Jul-2015	Paraleptophlebia debilis	Canada	Crooked River	54.458	-122.722	D.Huber,D.Erasmus,C.Shrimpton	Centre for Biodiversity Genomics	Centre for Biodiversity Genomics
GMEAP205-13	BIOUG02702-B03	BOLD:AAC5651	606[0n]	KR141450	08-Jul-2011	Paraleptophlebia sp. BOLDAAC5651	Canada	Downstream of culvert, mid-sized rocky stream	45.5269	-78.4227	C.Freutel and G.Martin	Centre for Biodiversity Genomics	Centre for Biodiversity Genomics	Stream just below a slightly dammed larger body of water 2 kick net collection x 2 minutes 45
GMEAP204-13	BIOUG02702-B02	BOLD:AAC5651	630[0n]	KR142919	08-Jul-2011	Paraleptophlebia sp. BOLDAAC5651	Canada	Downstream of culvert, mid-sized rocky stream	45.5269	-78.4227	C.Freutel and G.Martin	Centre for Biodiversity Genomics	Centre for Biodiversity Genomics	Stream just below a slightly dammed larger body of water 2 kick net collection x 2 minutes 45
GMEAP203-13	BIOUG02702-B01	BOLD:AAC5651	629[0n]	KR143842	08-Jul-2011	Paraleptophlebia sp. BOLDAAC5651	Canada	Downstream of culvert, mid-sized rocky stream	45.5269	-78.4227	C.Freutel and G.Martin	Centre for Biodiversity Genomics	Centre for Biodiversity Genomics	Stream just below a slightly dammed larger body of water 2 kick net collection x 2 minutes 45
GMEAP202-13	BIOUG02702-A12	BOLD:AAC5651	633[0n]	KR143715	08-Jul-2011	Paraleptophlebia sp. BOLDAAC5651	Canada	Downstream of culvert, mid-sized rocky stream	45.5269	-78.4227	C.Freutel and G.Martin	Centre for Biodiversity Genomics	Centre for Biodiversity Genomics	Stream just below a slightly dammed larger body of water 2 kick net collection x 2 minutes 45
GMEAP201-13	BIOUG02702-A11	BOLD:AAC5651	635[0n]	KR147850	08-Jul-2011	Paraleptophlebia sp. BOLDAAC5651	Canada	Downstream of culvert, mid-sized rocky stream	45.5269	-78.4227	C.Freutel and G.Martin	Centre for Biodiversity Genomics	Centre for Biodiversity Genomics	Stream just below a slightly dammed larger body of water 2 kick net collection x 2 minutes 45
GMFRE007-14	BIOUG15934-F06	BOLD:ADX8083	624[1n]	N/A	09-Jun-2014	Paraleptophlebia guttata	United States	Smithsonian Conservation Biology Institute, Large Forest Dynamics Plot	38.892	-78.167	Kristina J. Anderson	Centre for Biodiversity Genomics	Centre for Biodiversity Genomics
GMEAP199-13	BIOUG02702-A09	BOLD:AAC5651	614[0n]	KR146354	08-Jul-2011	Paraleptophlebia sp. BOLDAAC5651	Canada	Downstream of culvert, mid-sized rocky stream	45.5269	-78.4227	C.Freutel and G.Martin	Centre for Biodiversity Genomics	Centre for Biodiversity Genomics	Stream just below a slightly dammed larger body of water 2 kick net collection x 2 minutes 45
GMEAP198-13	BIOUG02702-A08	BOLD:AAC5651	611[0n]	KR142801	08-Jul-2011	Paraleptophlebia sp. BOLDAAC5651	Canada	Downstream of culvert, mid-sized rocky stream	45.5269	-78.4227	C.Freutel and G.Martin	Centre for Biodiversity Genomics	Centre for Biodiversity Genomics	Stream just below a slightly dammed larger body of water 2 kick net collection x 2 minutes 45
GMEAP197-13	BIOUG02702-A07	BOLD:AAC5651	615[0n]	KR148149	08-Jul-2011	Paraleptophlebia sp. BOLDAAC5651	Canada	Downstream of culvert, mid-sized rocky stream	45.5269	-78.4227	C.Freutel and G.Martin	Centre for Biodiversity Genomics	Centre for Biodiversity Genomics	Stream just below a slightly dammed larger body of water 2 kick net collection x 2 minutes 11
GMEAP196-13	BIOUG02702-A06	BOLD:AAC5651	632[0n]	KR141119	08-Jul-2011	Paraleptophlebia sp. BOLDAAC5651	Canada	Downstream of culvert, mid-sized rocky stream	45.5269	-78.4227	C.Freutel and G.Martin	Centre for Biodiversity Genomics	Centre for Biodiversity Genomics	Stream just below a slightly dammed larger body of water 2 kick net collection x 2 minutes 11
GMEAP195-13	BIOUG02702-A05	BOLD:AAC5651	633[0n]	KR145578	08-Jul-2011	Paraleptophlebia sp. BOLDAAC5651	Canada	Downstream of culvert, mid-sized rocky stream	45.5269	-78.4227	C.Freutel and G.Martin	Centre for Biodiversity Genomics	Centre for Biodiversity Genomics	Stream just below a slightly dammed larger body of water 2 kick net collection x 2 minutes 45
GMEAP194-13	BIOUG02702-A04	BOLD:AAC5651	628[0n]	KR145077	08-Jul-2011	Paraleptophlebia sp. BOLDAAC5651	Canada	Downstream of culvert, mid-sized rocky stream	45.5269	-78.4227	C.Freutel and G.Martin	Centre for Biodiversity Genomics	Centre for Biodiversity Genomics	Stream just below a slightly dammed larger body of water 2 kick net collection x 2 minutes 45
LJMAY234-11	BIOUG00639-G11	BOLD:AAZ2514	658[0n]	JQ662074	01-May-2011	Paraleptophlebia sp.JMW1	United States	unnamed trib. to Boise Creek	40.944	-123.657	Kondratieff, Sandberg	Indiana University Bloomington	Indiana University Bloomington
GMEAP191-13	BIOUG02702-A01	BOLD:AAC5651	633[0n]	KR145132	08-Jul-2011	Paraleptophlebia sp. BOLDAAC5651	Canada	Downstream of culvert, mid-sized rocky stream	45.5269	-78.4227	C.Freutel and G.Martin	Centre for Biodiversity Genomics	Centre for Biodiversity Genomics	Stream just below a slightly dammed larger body of water 2 kick net collection x 2 minutes 11
LJMAY257-11	BIOUG00640-A11	BOLD:AAZ4569	658[0n]	JQ663225	08-Apr-2011	Paraleptophlebia kirchneri	United States	Crenshaw Road	36.408	-86.211	L. Jacobus	Indiana University Bloomington	Indiana University Bloomington
ECCAC505-09	Cbind-220	BOLD:AAC5651	658[0n]	GU712902	18-Aug-2009	Paraleptophlebia cf. debilis	Canada	Wilsey Rd-Corbett Brook	45.9151	-66.6169	DB, KH, AP	Biodiversity Institute of Ontario	Biodiversity Institute of Ontario	<p>BestBCDID:Paraleptophlebia XZ sp. NB1</p>|OrigID: Paraleptophlebia XZ sp. NB1
SBEP135-03	813_HC_SK	BOLD:AAE2997	630[0n]	AY326849	23-Jul-2001	Paraleptophlebia debilis	Canada	N/A	54	-106	Jeffrey M. Webb
TRSKA4407-20	BIOUG57627-D01	BOLD:AAK5109	654[0n]	N/A	05-Jun-2018	Paraleptophlebia submarginata	Albania	Kiri river affluent	42.196	19.709	Michal Grabowski, Tomasz Rewicz, Piotr Gadawski, Mateusz Puchalski, Aleksandra Bankowska	University of Lodz, Dept of Invertebrate Zoology and Hydrobiology	University of Lodz, Dept of Invertebrate Zoology and Hydrobiology
GST030-15	Psu_BBT130610_02	BOLD:AAK5109	658[0n]	KY262504	10-Jun-2013	Paraleptophlebia submarginata	Germany	Emergence Trap T2	50.662	9.624	Arne J. Beermann	University of Duisburg-Essen, Aquatic Ecology	University of Duisburg-Essen, Aquatic Ecology
HIEPT180-10	HIEPT-1118	BOLD:AAM3629	658[0n]	HQ566714	03-May-2010	Paraleptophlebia sp.JMW4	United States	Blue Valley	35.0182	-83.2445	J. Worsham	Pennington Associates Inc.	Pennington Associates Inc.
FIEPT290-16	JI-BOLD-567	BOLD:ADD0736	658[0n]	MZ624375	02-Aug-2013	Paraleptophlebia werneri	Finland	Toermaeoja, Ahot	67.8276	29.4385	Jukka Salmela	Research Collection of Jari Ilmonen	Research Collection of Jari Ilmonen	hand-picked in ethanol
UAMIC4310-21	UAM:Ento:442878	BOLD:AAU2089	650[0n]	N/A	19-Jul-2020	Paraleptophlebia	United States	North Slope, Dan Creek	69.0984	-148.833	Dan Bogan	University of Alaska Museum	University of Alaska Museum
CREPH036-16	E36-CR1	BOLD:ABW1850	610[0n]	MH917053	28-Jul-2014	Paraleptophlebia bicornuta	Canada	Crooked River	54.458	-122.722	D.Huber,D.Erasmus,C.Shrimpton	Centre for Biodiversity Genomics	Centre for Biodiversity Genomics
CREPH031-16	E31-CR6	BOLD:AAE2997	632[0n]	MH917073	21-Jul-2014	Paraleptophlebia debilis	Canada	Crooked River	54.328	-122.669	D.Huber,D.Erasmus,C.Shrimpton	Centre for Biodiversity Genomics	Centre for Biodiversity Genomics
EPCHU478-07	07PROBE-2386	BOLD:AAC5685	622[0n]	GU115467	15-Jul-2007	Paraleptophlebia praepedita	Canada	Burn site, Balsam pond	58.619	-93.828	E.Stur	Centre for Biodiversity Genomics	Centre for Biodiversity Genomics	<VERBATIM LOCALITY>|Burn site, Balsam pond|58.619|-93.828|43</VERBATIM LOCALITY>
EPCHU473-07	07PROBE-2381	BOLD:AAC5685	631[0n]	GU115465	15-Jul-2007	Paraleptophlebia praepedita	Canada	Burn site, Balsam pond	58.619	-93.828	E.Stur	Centre for Biodiversity Genomics	Centre for Biodiversity Genomics	<VERBATIM LOCALITY>|Burn site, Balsam pond|58.619|-93.828|43</VERBATIM LOCALITY>
CREPH019-16	E19-CR100	BOLD:ABW1850	610[0n]	MH916893	25-Jun-2014	Paraleptophlebia bicornuta	Canada	Crooked River	54.446	-122.653	D.Huber,D.Erasmus,C.Shrimpton	Centre for Biodiversity Genomics	Centre for Biodiversity Genomics
LJMAY099-09	09LJ99	BOLD:AAI2670	658[0n]	GU713806	04-May-2009	Paraleptophlebia jeanae	United States	Guthrie Cr at Hemlock Bluffs	N/A	N/A	LM Jacobus	Indiana University Bloomington	Indiana University Bloomington
LJMAY098-09	09LJ98	BOLD:AAI2670	658[0n]	GU713809	04-May-2009	Paraleptophlebia jeanae	United States	Guthrie Cr at Hemlock Bluffs	N/A	N/A	LM Jacobus	Indiana University Bloomington	Indiana University Bloomington
EPCHU465-07	07PROBE-2373	BOLD:AAC5685	538[0n]	GU115462	17-Jul-2007	Paraleptophlebia praepedita	Canada	Goose Creek at	58.663	-94.167	P.D.N. Hebert	Centre for Biodiversity Genomics	Centre for Biodiversity Genomics	<VERBATIM LOCALITY>|Goose Creek at Marina|58.663|-94.167|</VERBATIM LOCALITY>
CPMAY091-10	09CPMAY-091	BOLD:AAK5110	658[0n]	HQ943470	28-Jul-2009	Paraleptophlebia volitans	Canada	Ludlow Parish	46.837	-66.337	A Papageorgiou	Centre for Biodiversity Genomics	Centre for Biodiversity Genomics
TRSKA4347-20	BIOUG57626-F12	BOLD:AAK5109	654[0n]	N/A	31-May-2018	Paraleptophlebia submarginata	Montenegro	Rijeka Crnojevica	42.357	19.014	Michal Grabowski, Tomasz Rewicz, Piotr Gadawski, Mateusz Puchalski, Aleksandra Bankowska	University of Lodz, Dept of Invertebrate Zoology and Hydrobiology	University of Lodz, Dept of Invertebrate Zoology and Hydrobiology
EPCHU229-07	07PROBE-2231	BOLD:AAC5685	490[0n]	GU115481	23-Jul-2007	Paraleptophlebia praepedita	Canada	Churchill	58.76	-93.952	T. Ekrem	Centre for Biodiversity Genomics	Centre for Biodiversity Genomics	Sweep net<VERBATIM LOCALITY>|Eastern Creek|58.76|-93.952|3</VERBATIM LOCALITY>
HIEPT114-10	HIEPT-1052	BOLD:AAM3628	658[0n]	HQ958591	08-Jun-2009	Paraleptophlebia sp.JMW4	United States	Wallhalla Fish Hatchery	34.9855	-83.0689	K. Hughes	Smithsonian Institution, National Museum of Natural History	Smithsonian Institution, National Museum of Natural History
HIEPT113-10	HIEPT-1051	BOLD:AAM3627	658[0n]	HQ958590	01-Jun-2009	Paraleptophlebia sp.JMW3	United States	Blue Valley	35.0182	-83.2445	T.R. Newlands	Smithsonian Institution, National Museum of Natural History	Smithsonian Institution, National Museum of Natural History
LJMAY023-09	09LJ23	BOLD:AAF8030	658[0n]	GU713863	17-Apr-2009	Paraleptophlebia sticta	United States	White Cr, at farm crossing south of Co. Rd. 930 S	N/A	N/A	LM Jacobus	Indiana University Bloomington	Indiana University Bloomington
ECCAC327-09	Cbind-042	BOLD:AAC5651	632[0n]	GU712606	18-Aug-2009	Paraleptophlebia cf. debilis	Canada	Wilsey Rd-Corbett Brook	45.9151	-66.6169	DB, KH, AP	Biodiversity Institute of Ontario	Biodiversity Institute of Ontario	<p>BestBCDID:Paraleptophlebia XZ sp. NB1</p>|OrigID: Paraleptophlebia XZ sp. NB1
LJMAY022-09	09LJ22	BOLD:AAF8030	658[0n]	GU713862	17-Apr-2009	Paraleptophlebia sticta	United States	White Cr, at farm crossing south of Co. Rd. 930 S	N/A	N/A	LM Jacobus	Indiana University Bloomington	Indiana University Bloomington
AMII186-08	9018810926	BOLD:AAI2669	554[0n]	HQ152484	13-Apr-2006	Paraleptophlebia	United States	Crabtree Creek	39.495	-79.1658	Maryland-Dept Natural Resources	United States Environmental Protection Agency	United States Environmental Protection Agency	Orig.ID: Paraleptophlebia sp. IT
ECCAC041-09	Cbref-041	BOLD:AAC5651	646[0n]	GU712585	18-Aug-2009	Paraleptophlebia cf. debilis	Canada	UNB Woodlot	45.9184	-66.6405	DB, KH, AP	Biodiversity Institute of Ontario	Biodiversity Institute of Ontario	<p>BestBCDID:Paraleptophlebia XZ sp. NB1</p>|OrigID: Paraleptophlebia XZ sp. NB1
GMDAP939-12	BIOUG02690-G12	BOLD:AAK5110	633[0n]	KR144631	22-Jun-2001	Paraleptophlebia volitans	Canada	Creek across street from North end of Costello Lake, downstream of culvert	45.5992	-78.3305	G.Martin and O.Zaheer	Centre for Biodiversity Genomics	Centre for Biodiversity Genomics	Moderate rainfall 2 kick net collection x 2 minutes 19
GMDAP938-12	BIOUG02690-G11	BOLD:AAK5110	628[0n]	KR146963	22-Jun-2001	Paraleptophlebia volitans	Canada	Creek across street from North end of Costello Lake, downstream of culvert	45.5992	-78.3305	G.Martin and O.Zaheer	Centre for Biodiversity Genomics	Centre for Biodiversity Genomics	Moderate rainfall 2 kick net collection x 2 minutes 17
GMDAP936-12	BIOUG02690-G09	BOLD:AAK5110	621[0n]	KR145806	22-Jun-2001	Paraleptophlebia volitans	Canada	Creek across street from North end of Costello Lake, downstream of culvert	45.5992	-78.3305	G.Martin and O.Zaheer	Centre for Biodiversity Genomics	Centre for Biodiversity Genomics	Moderate rainfall 2 kick net collection x 2 minutes 17
GMDAP935-12	BIOUG02690-G08	BOLD:AAK5110	637[0n]	KR146525	22-Jun-2001	Paraleptophlebia volitans	Canada	Creek across street from North end of Costello Lake, downstream of culvert	45.5992	-78.3305	G.Martin and O.Zaheer	Centre for Biodiversity Genomics	Centre for Biodiversity Genomics	Moderate rainfall 2 kick net collection x 2 minutes 19
GMDAP934-12	BIOUG02690-G07	BOLD:AAK5110	630[0n]	KR146087	22-Jun-2001	Paraleptophlebia volitans	Canada	Creek across street from North end of Costello Lake, downstream of culvert	45.5992	-78.3305	G.Martin and O.Zaheer	Centre for Biodiversity Genomics	Centre for Biodiversity Genomics	Moderate rainfall 2 kick net collection x 2 minutes 17
GMDAP932-12	BIOUG02690-G05	BOLD:AAK5110	632[0n]	KR140406	22-Jun-2001	Paraleptophlebia volitans	Canada	Creek across street from North end of Costello Lake, downstream of culvert	45.5992	-78.3305	G.Martin and O.Zaheer	Centre for Biodiversity Genomics	Centre for Biodiversity Genomics	Moderate rainfall 2 kick net collection x 2 minutes 17
GMDAP931-12	BIOUG02690-G04	BOLD:AAK5110	606[0n]	KR145778	22-Jun-2001	Paraleptophlebia volitans	Canada	Creek across street from North end of Costello Lake, downstream of culvert	45.5992	-78.3305	G.Martin and O.Zaheer	Centre for Biodiversity Genomics	Centre for Biodiversity Genomics	Moderate rainfall 2 kick net collection x 2 minutes 17
FBAQU1114-12	BCZSM_EPH_0069	BOLD:AAK5109	658[0n]	KY262503	25-May-2011	Paraleptophlebia submarginata	Germany	Wolfratshausen, Geretsried	47.855	11.487	Stefan Koch	SNSB, Zoologische Staatssammlung Muenchen	SNSB, Zoologische Staatssammlung Muenchen
GMDAP929-12	BIOUG02690-G02	BOLD:AAK5110	638[0n]	KR140388	22-Jun-2001	Paraleptophlebia volitans	Canada	Creek across street from North end of Costello Lake, downstream of culvert	45.5992	-78.3305	G.Martin and O.Zaheer	Centre for Biodiversity Genomics	Centre for Biodiversity Genomics	Moderate rainfall 2 kick net collection x 2 minutes 17
GMDAP928-12	BIOUG02690-G01	BOLD:AAK5110	633[0n]	KR148396	22-Jun-2001	Paraleptophlebia volitans	Canada	Creek across street from North end of Costello Lake, downstream of culvert	45.5992	-78.3305	G.Martin and O.Zaheer	Centre for Biodiversity Genomics	Centre for Biodiversity Genomics	Moderate rainfall 2 kick net collection x 2 minutes 17
GMDAP927-12	BIOUG02690-F12	BOLD:AAK5110	633[0n]	KR146867	22-Jun-2001	Paraleptophlebia volitans	Canada	Creek across street from North end of Costello Lake, downstream of culvert	45.5992	-78.3305	G.Martin and O.Zaheer	Centre for Biodiversity Genomics	Centre for Biodiversity Genomics	Moderate rainfall 2 kick net collection x 2 minutes 17
GMDAP925-12	BIOUG02690-F10	BOLD:AAK5110	633[0n]	KR143249	22-Jun-2001	Paraleptophlebia volitans	Canada	Creek across street from North end of Costello Lake, downstream of culvert	45.5992	-78.3305	G.Martin and O.Zaheer	Centre for Biodiversity Genomics	Centre for Biodiversity Genomics	Moderate rainfall 2 kick net collection x 2 minutes 17
BARTH086-21	IU-INHS-862690	BOLD:AAM7307	658[0n]	N/A	10-Jun-2013	Paraleptophlebia strigula	United States	Sieg Ctr., 6.1 km W Tylersville	40.988	-77.498	R. E. DeWalt, E. J. South	Illinois Natural History Survey	Illinois Natural History Survey	Voucher Status: voucher specimen preserved
GMDAP922-12	BIOUG02690-F07	BOLD:AAK5110	638[0n]	KR146857	22-Jun-2001	Paraleptophlebia volitans	Canada	Creek across street from North end of Costello Lake, downstream of culvert	45.5992	-78.3305	G.Martin and O.Zaheer	Centre for Biodiversity Genomics	Centre for Biodiversity Genomics	Moderate rainfall 2 kick net collection x 2 minutes 17
LJMAY024-09	09LJ24	BOLD:AAF8030	658[0n]	GU713860	17-Apr-2009	Paraleptophlebia sticta	United States	White Cr, at farm crossing south of Co. Rd. 930 S			LM Jacobus	Indiana University Bloomington	Indiana University Bloomington
BGMAY324-11	CCDB-09355-H03	BOLD:AAK5109	658[0n]	N/A	21-Jun-2010	Paraleptophlebia submarginata	Bulgaria	Vacha River, below the `Tsankov kamak` Dam	41.8287	24.4476	Y. Vidinova	Institute of Biodiversity and Ecosystem Research, Sofia	Institute of Biodiversity and Ecosystem Research, Sofia	OrigID: Paraleptophlebia
EPCHU179-07	07PROBE-2181	BOLD:AAE6818	658[1n]	GU115485	27-Jul-2007	Paraleptophlebia sp. CHU1	Canada	East of Churchill	58.731	-93.781	J.Witt	Centre for Biodiversity Genomics	Centre for Biodiversity Genomics	Hand pick<VERBATIM LOCALITY>|Ramsay Creek|58.731|-93.781|9</VERBATIM LOCALITY>
UAMIC3906-21	UAM:Ento:407196	BOLD:AAE2997	634[0n]	N/A	18-Aug-2019	Paraleptophlebia	United States	Sitka, Beaver lake, north outlet	57.057	-135.2	Kitty L. LaBounty	University of Alaska Museum	University of Alaska Museum
EPHNB049-09	09NBMAY-0049	BOLD:AAF8032	658[0n]	JQ662164	15-Jul-2008	Paraleptophlebia sp.XZ1	Canada	Little SW Site	46.953	-65.871	S.Ross, M.Price,K.Baisley,N.Poirier	Centre for Biodiversity Genomics	Centre for Biodiversity Genomics	Malaise trap
EPCHU174-07	07PROBE-2176	BOLD:AAC5685	633[0n]	GU115436	16-Jul-2007	Paraleptophlebia praepedita	Canada	100-200 m down stream of dirt road	58.76	-93.952	N/A	Centre for Biodiversity Genomics	Centre for Biodiversity Genomics	<VERBATIM LOCALITY>|Eastern Creek, 100-200 m down stream of dirt road|58.76|-93.952|3</VERBATIM LOCALITY>
EPCHU172-07	07PROBE-2174	BOLD:AAC5685	628[0n]	GU115442	16-Jul-2007	Paraleptophlebia praepedita	Canada	100-200 m down stream of dirt road	58.76	-93.952	N/A	Centre for Biodiversity Genomics	Centre for Biodiversity Genomics	<VERBATIM LOCALITY>|Eastern Creek, 100-200 m down stream of dirt road|58.76|-93.952|3</VERBATIM LOCALITY>
EPCHU168-07	07PROBE-2170	BOLD:AAC5685	603[1n]	GU115448	16-Jul-2007	Paraleptophlebia praepedita	Canada	100-200 m down stream of dirt road	58.76	-93.952	N/A	Centre for Biodiversity Genomics	Centre for Biodiversity Genomics	<VERBATIM LOCALITY>|Eastern Creek, 100-200 m down stream of dirt road|58.76|-93.952|3</VERBATIM LOCALITY>
EPCHU166-07	07PROBE-2168	BOLD:AAC5685	582[0n]	GU115453	16-Jul-2007	Paraleptophlebia praepedita	Canada	100-200 m down stream of dirt road	58.76	-93.952	N/A	Centre for Biodiversity Genomics	Centre for Biodiversity Genomics	<VERBATIM LOCALITY>|Eastern Creek, 100-200 m down stream of dirt road|58.76|-93.952|3</VERBATIM LOCALITY>
EPCHU164-07	07PROBE-2166	BOLD:AAC5685	633[0n]	GU115472	16-Jul-2007	Paraleptophlebia praepedita	Canada	100-200 m down stream of dirt road	58.76	-93.952	N/A	Centre for Biodiversity Genomics	Centre for Biodiversity Genomics	<VERBATIM LOCALITY>|Eastern Creek, 100-200 m down stream of dirt road|58.76|-93.952|3</VERBATIM LOCALITY>
LJMAY004-09	09LJ4	BOLD:AAI2670	658[0n]	GU713852	06-Jun-2009	Paraleptophlebia jeanae	United States	Brown County SP at Kelp	N/A	N/A	L Jacobus, A Provonsha	Indiana University Bloomington	Indiana University Bloomington
LJMAY003-09	09LJ3	BOLD:AAI2670	658[0n]	GU713854	06-Jun-2009	Paraleptophlebia jeanae	United States	Brown County SP at Kelp	N/A	N/A	L Jacobus, A Provonsha	Indiana University Bloomington	Indiana University Bloomington
LJMAY002-09	09LJ2	BOLD:AAI2670	658[0n]	GU713855	06-Jun-2009	Paraleptophlebia jeanae	United States	Brown County SP at Kelp	N/A	N/A	L Jacobus, A Provonsha	Indiana University Bloomington	Indiana University Bloomington
GST036-15	Psu_BBT130622_02	BOLD:AAK5109	658[0n]	KY262263	22-Jun-2013	Paraleptophlebia submarginata	Germany	Emergence Trap T2	50.662	9.624	Arne J. Beermann	University of Duisburg-Essen, Aquatic Ecology	University of Duisburg-Essen, Aquatic Ecology
MOBIL8445-18	BOLD-0DIAHNL14	BOLD:AAU2089	601[0n]	N/A	02-Aug-2018	Paraleptophlebia strandii	United States	Daniels Lake, boat launch off of Ellen Street	60.7374	-151.203	Matt Bowser	Biodiversity Institute of Ontario, Informatics Department	Biodiversity Institute of Ontario, Informatics Department	Animal: Ephemeroptera
FIEPT289-16	JI-BOLD-566	BOLD:ADD0736	658[0n]	MZ627894	02-Aug-2013	Paraleptophlebia werneri	Finland	Toermaeoja, Ahot	67.8276	29.4385	Jukka Salmela	Research Collection of Jari Ilmonen	Research Collection of Jari Ilmonen	hand-picked in ethanol
GBA22936-15	LN734756	BOLD:AAK5109	611[0n]	LN734756	15-Apr-2013	Paraleptophlebia submarginata	Italy	Sorano	42.687	11.731	Carlo Belfiore	Mined from GenBank, NCBI	Mined from GenBank, NCBI
GBA22935-15	LN734755	BOLD:AAK5109	611[0n]	LN734755	15-Apr-2013	Paraleptophlebia submarginata	Italy	Sorano	42.684	11.752	Carlo Belfiore	Mined from GenBank, NCBI	Mined from GenBank, NCBI
GBA22934-15	LN734754	BOLD:AAK5109	611[0n]	LN734754	08-Aug-2013	Paraleptophlebia submarginata	Italy	Tuscania	42.413	11.884	Carlo Belfiore	Mined from GenBank, NCBI	Mined from GenBank, NCBI
EPHFI029-11	NO-EPH29	BOLD:AAU2089	658[0n]	JN299096	26-Jul-2010	Paraleptophlebia strandii	Norway	palsmyr	70.2109	24.8855	T. Ekrem, E. Stur	NTNU University Museum, Department of Natural History	NTNU University Museum, Department of Natural History
EPHFI028-11	NO-EPH28	BOLD:AAU2089	658[0n]	JN299095	31-Jul-2010	Paraleptophlebia strandii	Norway	Ellijohki	69.1699	29.0016	T. Ekrem, E. Stur	NTNU University Museum, Department of Natural History	NTNU University Museum, Department of Natural History
CPMAY125-10	09CPMAY-125	BOLD:AAK5110	658[0n]	HQ943500	28-Jul-2009	Paraleptophlebia volitans	Canada	Ludlow Parish	46.837	-66.337	A Papageorgiou	Centre for Biodiversity Genomics	Centre for Biodiversity Genomics	male subimago|genitalia are missing from vial (J Webb, 15 Nov 2011)
CPMAY123-10	09CPMAY-123	BOLD:AAK5110	658[0n]	HQ943498	28-Jul-2009	Paraleptophlebia volitans	Canada	Ludlow Parish	46.837	-66.337	A Papageorgiou	Centre for Biodiversity Genomics	Centre for Biodiversity Genomics
EPCHU344-07	07PROBE-07082	BOLD:AAC5685	624[0n]	GU115441	25-Jul-2007	Paraleptophlebia praepedita	Canada	Churchill river at the Weir	58.676	-94.168	T. Ekrem	Centre for Biodiversity Genomics	Centre for Biodiversity Genomics	Sweep net<VERBATIM LOCALITY>|Churchill river at the Weir|58.676|-94.168|1</VERBATIM LOCALITY>
EPCHU128-07	07PROBE-2130	BOLD:AAC5685	631[0n]	GU115480	17-Jul-2007	Paraleptophlebia praepedita	Canada	Goose Creek	58.663	-94.167	X.Zhou	Centre for Biodiversity Genomics	Centre for Biodiversity Genomics	<VERBATIM LOCALITY>|Goose Creek at Marina|58.663|-94.167|</VERBATIM LOCALITY>
GBEPT137-13	GBOL00613	BOLD:AAK5109	658[0n]	KY261923	17-Apr-2011	Paraleptophlebia submarginata	Germany	Bad Worishofen, Kirchdorf, Worthbach	48.0339	10.5739	S. Koch	SNSB, Zoologische Staatssammlung Muenchen	SNSB, Zoologische Staatssammlung Muenchen
INHSE247-09	08INHSE-0247	BOLD:AAX2351	652[0n]	JQ661586	20-May-2006	Paraleptophlebia ontario	United States	Burden Falls	37.5633	-88.6424	R. E. DeWalt	Illinois Natural History Survey	Illinois Natural History Survey
ECCAC174-09	Cbref-174	BOLD:AAC5651	644[0n]	GU712695	18-Aug-2009	Paraleptophlebia cf. debilis	Canada	UNB Woodlot	45.9184	-66.6405	DB, KH, AP	Biodiversity Institute of Ontario	Biodiversity Institute of Ontario	<p>BestBCDID:Paraleptophlebia XZ sp. NB1</p>|OrigID: Paraleptophlebia XZ sp. NB1
MHCOL222-07	CHU06-COL-222	BOLD:AAE6818	658[0n]	GU115484	08-Oct-2006	Paraleptophlebia sp. CHU1	Canada	Small Creek	58.731	-93.78	Arctic & Boreal Entomology	Centre for Biodiversity Genomics	Centre for Biodiversity Genomics	<VERBATIM LOCALITY>2 Km W, CNSC|Small Creek Ramsey Lake|58.731|-93.78|</VERBATIM LOCALITY>
MHCOL221-07	CHU06-COL-221	BOLD:AAE6818	658[0n]	GU115483	08-Oct-2006	Paraleptophlebia sp. CHU1	Canada	Small Creek	58.731	-93.78	Arctic & Boreal Entomology	Centre for Biodiversity Genomics	Centre for Biodiversity Genomics	<VERBATIM LOCALITY>2 Km W, CNSC|Small Creek Ramsey Lake|58.731|-93.78|</VERBATIM LOCALITY>
BBEPT168-10	10BBEPT-0167	BOLD:ACQ9584	658[0n]	JN291818	22-Jul-2010	Paraleptophlebia debilis	Canada	Field	51.443	-116.542	BIObus 2010	Centre for Biodiversity Genomics	Centre for Biodiversity Genomics
CPMAY094-10	09CPMAY-094	BOLD:AAK5110	658[0n]	HQ943473	28-Jul-2009	Paraleptophlebia volitans	Canada	Ludlow Parish	46.837	-66.337	A Papageorgiou	Centre for Biodiversity Genomics	Centre for Biodiversity Genomics
GST022-15	Psu_BBT130517_02	BOLD:AAK5109	629[0n]	KY262118	17-May-2013	Paraleptophlebia submarginata	Germany	Emergence Trap T2	50.662	9.624	Arne J. Beermann	University of Duisburg-Essen, Aquatic Ecology	University of Duisburg-Essen, Aquatic Ecology
MHCOL211-07	CHU06-COL-211	BOLD:AAE6818	658[0n]	GU115482	08-Oct-2006	Paraleptophlebia sp. CHU1	Canada	Small Creek	58.731	-93.78	Arctic & Boreal Entomology	Centre for Biodiversity Genomics	Centre for Biodiversity Genomics	<VERBATIM LOCALITY>2 Km W, CNSC|Small Creek Ramsey Lake|58.731|-93.78|</VERBATIM LOCALITY>
GBMH13528-19	MF458785	BOLD:AAK5109	634[0n]	MF458785	N/A	Paraleptophlebia submarginata	France	Durance River	N/A	N/A	N/A	Mined from GenBank, NCBI	Mined from GenBank, NCBI
ECEPH046-10	10BGMAY-093	BOLD:AAC5651	658[0n]	HM900436	24-Jul-2009	Paraleptophlebia cf. debilis	Canada	Hiking Trail	46.713	-60.383	BIObus 2009	Centre for Biodiversity Genomics	Centre for Biodiversity Genomics
TRSKA4517-20	BIOUG57628-E04	BOLD:AAK5109	656[0n]	N/A	30-May-2018	Paraleptophlebia submarginata	Montenegro	Zlatica river	42.468	19.283	Tomasz Mamos, Grzegorz Michonski, Tomasz Rek	University of Lodz, Dept of Invertebrate Zoology and Hydrobiology	University of Lodz, Dept of Invertebrate Zoology and Hydrobiology
LJMAY001-09	09LJ1	BOLD:AAI2670	584[0n]	GU713870	06-Jun-2009	Paraleptophlebia jeanae	United States	Brown County SP at Kelp	N/A	N/A	L Jacobus, A Provonsha	Indiana University Bloomington	Indiana University Bloomington
MHCOL150-07	CHU06-COL-150	BOLD:AAE2997	627[1n]	GU115424	08-Oct-2006	Paraleptophlebia debilis	Canada	Small Creek	58.731	-93.78	Arctic & Boreal Entomology	Centre for Biodiversity Genomics	Centre for Biodiversity Genomics	<VERBATIM LOCALITY>2 Km W, CNSC|Small Creek Ramsey Lk.|58.731|-93.78|</VERBATIM LOCALITY>
UAMIC4288-21	UAM:Ento:442842	BOLD:AEK8392	615[0n]	N/A	17-Jul-2019	Paraleptophlebia	United States	Ketchikan, Harriet Hunt Creek	55.4708	-131.568	Leslie Jones	University of Alaska Museum	University of Alaska Museum
SGABR1376-12	SCCWRP0094001	BOLD:ACC5320	632[0n]	N/A	19-Jun-2012	Paraleptophlebia sp.	United States	West Fork San Gabriel River	34.241	-117.882	B. Isham	Centre for Biodiversity Genomics	Centre for Biodiversity Genomics
NUAA006-21	JB202017	BOLD:AAK5109	633[0n]	MZ129205	06-Nov-2020	Paraleptophlebia submarginata	United Kingdom	River Tyne	54.9751	-1.8319	John Bythell	Newcastle University	Newcastle University
SMMAY132-07	07GSM-5963	BOLD:AAX2347	658[0n]	JQ662069	17-May-2007	Paraleptophlebia guttata	United States	Twentymile Creek at Twentymile Creek Ranger Station	35.467	-83.8784	R. Edward DeWalt	Indiana University Bloomington	Indiana University Bloomington	whole specimen
GMEAP167-13	BIOUG02692-F12	BOLD:AAC5651	632[0n]	KR147929	04-Jul-2011	Paraleptophlebia sp. BOLDAAC5651	Canada	Small stream on righthand path of trail	45.5748	-78.5327	C.Freutel and G.Martin	Centre for Biodiversity Genomics	Centre for Biodiversity Genomics
GMEAP238-13	BIOUG02702-D12	BOLD:ACL7120	600[0n]	KR143507	12-Jul-2011	Leptophlebia sp. BOLDAAX5673	Canada	Small stream	46.081	-78.4388	C.Freutel and G.Martin	Centre for Biodiversity Genomics	Centre for Biodiversity Genomics	Lost first kick of R2, which held a lot of crayfish 2 kick net collection x 2 minutes 15 ephemeroptera, 1 plecoptera
CUMAY002-09	09CUMAY-002	BOLD:AAA7017	658[0n]	HM431510	17-Jul-2009	Leptophlebia nebulosa	Canada	Churchill River	58.626	-94.23	P.D.N. Hebert, X. Zhou	Centre for Biodiversity Genomics	Centre for Biodiversity Genomics	Sweeping River bank, willow bushes, rocky bottom, slow moving water, river opening very wide<VERBATIM LOCALITY>Churchill River Pump House|Churchill River|58.6261|-94.2303|</VERBATIM LOCALITY>|OrigID:Leptophlebia cupida
AMIG126-08	7214040261	BOLD:AAA7018	620[0n]	HQ152047	N/A	Leptophlebia cupida	United States	UT POTOMAC RIVER	38.43	-77.251	Maryland-Dept Natural Resources	United States Environmental Protection Agency	United States Environmental Protection Agency	R06008|Orig.ID: Leptophlebia sp. IT|LastID: Leptophlebia by Istvan Turcsanyi
CUMAY004-09	09CUMAY-004	BOLD:AAA7017	658[0n]	HM431512	17-Jul-2009	Leptophlebia nebulosa	Canada	Mash	58.663	-94.167	P.D.N. Hebert, X. Zhou	Centre for Biodiversity Genomics	Centre for Biodiversity Genomics	Sweeping Collected on the watching tower<VERBATIM LOCALITY>Churchill River Marina|Mash|58.6631|-94.1673|</VERBATIM LOCALITY>|OrigID:Leptophlebia cupida
AMIG123-08	6913980248	BOLD:AAI1245	581[0n]	HQ152046	N/A	Leptophlebia sp. AMI02	United States	UT POTOMAC RIVER	38.475	-77.257	Maryland-Dept Natural Resources	United States Environmental Protection Agency	United States Environmental Protection Agency	R06004|Orig.ID: Leptophlebia sp. IT|LastID: Leptophlebia by Istvan Turcsanyi
CUMAY003-09	09CUMAY-003	BOLD:AAA7017	658[0n]	HM431511	17-Jul-2009	Leptophlebia nebulosa	Canada	Churchill River	58.626	-94.23	P.D.N. Hebert, X. Zhou	Centre for Biodiversity Genomics	Centre for Biodiversity Genomics	Sweeping River bank, willow bushes, rocky bottom, slow moving water, river opening very wide<VERBATIM LOCALITY>Churchill River Pump House|Churchill River|58.6261|-94.2303|</VERBATIM LOCALITY>|OrigID:Leptophlebia cupida
AMIG170-08	9514000126	BOLD:AAI1245	617[2n]	HQ152050	N/A	Leptophlebia sp. AMI02	United States	UT POTOMAC RIVER	38.436	-77.252	Maryland-Dept Natural Resources	United States Environmental Protection Agency	United States Environmental Protection Agency	R06007|Orig.ID: Leptophlebia sp. IT|LastID: Leptophlebia by Istvan Turcsanyi
GBMIN65339-17	LN995555	BOLD:AAN1998	652[0n]	LN995555	03-Jun-2005	Leptophlebia marginata	Finland	Outokumpu	N/A	N/A	N/A	Mined from GenBank, NCBI	Mined from GenBank, NCBI
AMIH195-08	8316000156	BOLD:AAA7018	611[0n]	HQ152206	20-Mar-2006	Leptophlebia cupida	United States	PINDELL CREEK	38.774	-76.6969	Maryland-Dept Natural Resources	United States Environmental Protection Agency	United States Environmental Protection Agency	Orig.ID: Leptophlebia sp. IT|LastID: Leptophlebia by Istvan Turcsanyi
AMIG193-08	3314180958	BOLD:AAA7018	553[1n]	HQ152053	08-Mar-2006	Leptophlebia cupida	United States	Nassawango Creek	38.263	-75.4625	Maryland-Dept Natural Resources	United States Environmental Protection Agency	United States Environmental Protection Agency	Orig.ID: Leptophlebia sp. IT|LastID: Leptophlebia by Istvan Turcsanyi
EPHNB063-09	09NBMAY-0063	BOLD:AAC0324	658[0n]	JQ663100	13-Jun-2008	Leptophlebia cupida	Canada	Fredericton	45.976	-66.719	K.Heard, A.Bliss, A.Martens, J.McLaughlin	Centre for Biodiversity Genomics	Centre for Biodiversity Genomics	Malaise trap: Jun 9-13, 2008
AMIG104-08	6014050237	BOLD:AAI1245	590[0n]	HQ152043	N/A	Leptophlebia sp. AMI02	United States	UT POTOMAC RIVER	38.43	-77.251	Maryland-Dept Natural Resources	United States Environmental Protection Agency	United States Environmental Protection Agency	R06008|Orig.ID: Leptophlebia sp. IT|LastID: Leptophlebia by Istvan Turcsanyi
AMIH023-08	1715990382	BOLD:AAA7018	608[0n]	HQ152205	29-Mar-2006	Leptophlebia cupida	United States	UT POTOMAC RIVER	38.436	-77.2524	Maryland-Dept Natural Resources	United States Environmental Protection Agency	United States Environmental Protection Agency	Orig.ID: Leptophlebia sp. IT|LastID: Leptophlebia by Istvan Turcsanyi
CREPH167-16	E-167-CR4S	BOLD:AAA7017	624[0n]	MH916945	12-Jun-2015	Leptophlebia nebulosa	Canada	Crooked River	54.388	-122.633	D.Huber,D.Erasmus,C.Shrimpton	Centre for Biodiversity Genomics	Centre for Biodiversity Genomics
CUMAY016-09	09CUMAY-016	BOLD:AAA7017	658[0n]	HM431521	21-Jul-2009	Leptophlebia nebulosa	Canada	Churchill River	58.626	-94.23	S.Walker	Centre for Biodiversity Genomics	Centre for Biodiversity Genomics	Sweeping River bank, willow bushes, rocky bottom, slow moving water, river opening very wide<VERBATIM LOCALITY>Churchill River Pump House|Churchill River|58.6261|-94.2303|</VERBATIM LOCALITY>|OrigID:Leptophlebia cupida
EBECH056-11	BIOUG00929-E08	BOLD:AAA7017	658[0n]	JN299036	30-Jun-2010	Leptophlebia nebulosa	Canada	Low tide	58.6266	-94.2309	E.Boyle	Centre for Biodiversity Genomics	Centre for Biodiversity Genomics	Sub: Rock and sand: Veg: n/a: Depth: 9cm|OrigID:Leptophlebia cupida
EPHNB061-09	09NBMAY-0061	BOLD:AAC0324	658[0n]	JQ662541	13-Jun-2008	Leptophlebia cupida	Canada	Fredericton	45.976	-66.719	K.Heard, A.Bliss, A.Martens, J.McLaughlin	Centre for Biodiversity Genomics	Centre for Biodiversity Genomics	Malaise trap: Jun 9-13, 2008
AMIH021-08	1715980709	BOLD:AAA7018	597[0n]	HQ152195	29-Mar-2006	Leptophlebia cupida	United States	UT POTOMAC RIVER	38.436	-77.2524	Maryland-Dept Natural Resources	United States Environmental Protection Agency	United States Environmental Protection Agency	LastID: Leptophlebia cupida by Charles Watson
AMIG088-08	5014210106	BOLD:AAA7019	531[0n]	HQ152020	N/A	Leptophlebia intermedia	United States	UT Emory Creek	39.088	-76.095	Maryland-Dept Natural Resources	United States Environmental Protection Agency	United States Environmental Protection Agency	R06099|LastID: Leptophlebia cupida by Istvan Turcsanyi
AMIG001-08	1013990278	BOLD:AAA7018	611[0n]	HQ152029	N/A	Leptophlebia cupida	United States	UT POTOMAC RIVER	38.436	-77.252	Maryland-Dept Natural Resources	United States Environmental Protection Agency	United States Environmental Protection Agency	R06007|LastID: Leptophlebia nebulosa by Istvan Turcsanyi
GBMH12065-19	KJ675351	BOLD:AAA7017	645[0n]	KJ675351	10-Jun-2011	Leptophlebia cupida	Canada	West of Yellowknife	62.5346	-114.971	N/A	Mined from GenBank, NCBI	Mined from GenBank, NCBI
EPCHU021-07	07PROBE-2023	BOLD:AAA7017	658[0n]	GU115394	25-Jul-2007	Leptophlebia nebulosa	Canada	Churchill river at the Weir	58.676	-94.168	X.Zhou	Centre for Biodiversity Genomics	Centre for Biodiversity Genomics	Hand pick<VERBATIM LOCALITY>|Churchill river at the Weir|58.676|-94.168|1</VERBATIM LOCALITY>|OrigID:Leptophlebia cupida
AMIG036-08	2714180149	BOLD:AAA7018	575[5n]	HQ152031	N/A	Leptophlebia cupida	United States	Nassawango Creek	38.263	-75.462	Maryland-Dept Natural Resources	United States Environmental Protection Agency	United States Environmental Protection Agency	R06091|Orig.ID: Leptophlebia sp. IT|LastID: Leptophlebia by Istvan Turcsanyi
GBMH12064-19	KJ675350	BOLD:AAA7017	645[1n]	KJ675350	10-Jun-2011	Leptophlebia cupida	Canada	West of Yellowknife	62.5346	-114.971	N/A	Mined from GenBank, NCBI	Mined from GenBank, NCBI
AMIG277-08	8014090153	BOLD:AAX5673	570[2n]	HQ152057	04-Apr-2006	Leptophlebia sp. XZ1	United States	THREE BRIDGES BRANCH	39.052	-76.0399	Maryland-Dept Natural Resources	United States Environmental Protection Agency	United States Environmental Protection Agency	Orig.ID: Leptophlebia sp. IT|LastID: Leptophlebia by Istvan Turcsanyi
EPHNB058-09	09NBMAY-0058	BOLD:AAC0324	658[0n]	JQ661818	24-Jun-2008	Leptophlebia cupida	Canada	Fredericton	45.976	-66.719	K.Heard, A.Bliss, A.Martens, J.McLaughlin	Centre for Biodiversity Genomics	Centre for Biodiversity Genomics	Malaise trap: Jun 20-24, 2008
CPMAY005-10	09CPMAY-005	BOLD:AAD3328	658[0n]	HQ943396	04-Jun-2009	Leptophlebia nebulosa	Canada	near S. side of lake by portage	46.8181	-66.466	K. Heard, D. Armanini	Centre for Biodiversity Genomics	Centre for Biodiversity Genomics	Malaise Trap May 27 - June 4 2009
CPMAY004-10	09CPMAY-004	BOLD:AAD3328	632[1n]	JQ663091	04-Jun-2009	Leptophlebia nebulosa	Canada	near S. side of lake by portage	46.8181	-66.466	K. Heard, D. Armanini	Centre for Biodiversity Genomics	Centre for Biodiversity Genomics	Malaise Trap May 27 - June 4 2009
EPHFI117-12	NO-EPH117	BOLD:AAZ8151	658[0n]	KC158566	07-Jun-2008	Leptophlebia vespertina	Norway	Bog lake at Heingaba	69.4685	29.9979	R. Knudsen	NTNU University Museum, Department of Natural History	NTNU University Museum, Department of Natural History
AMIG070-08	4214180672	BOLD:AAA7018	530[0n]	HQ152036	N/A	Leptophlebia cupida	United States	Nassawango Creek	38.263	-75.462	Maryland-Dept Natural Resources	United States Environmental Protection Agency	United States Environmental Protection Agency	R06091|Orig.ID: Leptophlebia sp. IT|LastID: Leptophlebia by Istvan Turcsanyi
GMEAP236-13	BIOUG02702-D10	BOLD:AAA7017	632[0n]	KR146506	12-Jul-2011	Leptophlebia sp. BOLDAAA7017	Canada	Small stream	46.081	-78.4388	C.Freutel and G.Martin	Centre for Biodiversity Genomics	Centre for Biodiversity Genomics	Lost first kick of R2, which held a lot of crayfish 2 kick net collection x 2 minutes 2
GBMH12062-19	KJ675300	BOLD:AAA7017	645[1n]	KJ675300	10-Jul-2010	Leptophlebia cupida	Canada	Quebec, Schefferville	54.7615	-66.814	D. Giberson	Mined from GenBank, NCBI	Mined from GenBank, NCBI
AMIG059-08	3814150595	BOLD:AAA7019	469[4n]	HQ152033	N/A	Leptophlebia intermedia	United States	MILL RUN (Nanjemoy Creek)	38.484	-77.086	Maryland-Dept Natural Resources	United States Environmental Protection Agency	United States Environmental Protection Agency	R06089|Orig.ID: Leptophlebia sp. IT|LastID: Leptophlebia by Istvan Turcsanyi
AMIG263-08	2214181028	BOLD:AAA7018	645[3n]	HQ152055	08-Mar-2006	Leptophlebia cupida	United States	Nassawango Creek	38.263	-75.4625	Maryland-Dept Natural Resources	United States Environmental Protection Agency	United States Environmental Protection Agency	Orig.ID: Leptophlebia sp. IT|LastID: Leptophlebia by Istvan Turcsanyi
AMIG113-08	6314180580	BOLD:AAA7018	569[0n]	HQ152045	N/A	Leptophlebia cupida	United States	Nassawango Creek	38.263	-75.462	Maryland-Dept Natural Resources	United States Environmental Protection Agency	United States Environmental Protection Agency	R06091|Orig.ID: Leptophlebia sp. IT|LastID: Leptophlebia by Istvan Turcsanyi
AMIG178-08	2114040136	BOLD:AAA7019	548[0n]	HQ152052	28-Mar-2006	Leptophlebia intermedia	United States	Nanjemoy, Maryland	38.43	-77.2508	Maryland-Dept Natural Resources	United States Environmental Protection Agency	United States Environmental Protection Agency	Orig.ID: Leptophlebia sp. IT|LastID: Leptophlebia by Istvan Turcsanyi
AMIG056-08	3614170139	BOLD:AAA7018	599[2n]	HQ152018	N/A	Leptophlebia cupida	United States	Nassawango Creek	38.263	-75.462	Maryland-Dept Natural Resources	United States Environmental Protection Agency	United States Environmental Protection Agency	R06091|LastID: Leptophlebia cupida by Istvan Turcsanyi
EPHNB077-09	09NBMAY-0077	BOLD:AAC0324	658[0n]	JQ661867	17-Jun-2008	Leptophlebia cupida	Canada	Fredericton	45.976	-66.719	K.Heard, A.Bliss, A.Martens, J.McLaughlin	Centre for Biodiversity Genomics	Centre for Biodiversity Genomics	Malaise trap: Jun 13-17, 2008
AMIH205-08	8715990216	BOLD:AAA7018	614[0n]	HQ152207	29-Mar-2006	Leptophlebia cupida	United States	UT POTOMAC RIVER	38.436	-77.2524	Maryland-Dept Natural Resources	United States Environmental Protection Agency	United States Environmental Protection Agency	Orig.ID: Leptophlebia sp. IT|LastID: Leptophlebia by Istvan Turcsanyi
AMIG285-09	4414060124	BOLD:AAA7019	547[0n]	HQ152030	04-Apr-2006	Leptophlebia intermedia	United States	UT Emory Creek	39.088	-76.0946	MD-DNR	United States Environmental Protection Agency	United States Environmental Protection Agency	LastID: Leptophlebia sp. by Istvan Turcsanyi
AMIG031-08	2413990140	BOLD:AAA7018	607[0n]	HQ152027	N/A	Leptophlebia cupida	United States	UT POTOMAC RIVER	38.436	-77.252	Maryland-Dept Natural Resources	United States Environmental Protection Agency	United States Environmental Protection Agency	R06007|LastID: Leptophlebia nebulosa by Istvan Turcsanyi
GMEAP235-13	BIOUG02702-D09	BOLD:ACL6896	628[0n]	KR143347	12-Jul-2011	Leptophlebia sp. BOLDAAX5673	Canada	Small stream	46.081	-78.4388	C.Freutel and G.Martin	Centre for Biodiversity Genomics	Centre for Biodiversity Genomics	Lost first kick of R2, which held a lot of crayfish 2 kick net collection x 2 minutes 10
AMIG043-08	3114180350	BOLD:AAA7018	604[0n]	HQ152032	N/A	Leptophlebia cupida	United States	Nassawango Creek	38.263	-75.462	Maryland-Dept Natural Resources	United States Environmental Protection Agency	United States Environmental Protection Agency	R06091|Orig.ID: Leptophlebia sp. IT|LastID: Leptophlebia by Istvan Turcsanyi
POROM065-19	CCDB-33288-F05	BOLD:ACL7120	658[0n]	N/A	02-Jul-2010	Leptophlebia	Canada	Schefferville, Quebec	54.8679	-66.94	M.Blair	Royal Ontario Museum	Royal Ontario Museum
POROM064-19	CCDB-33288-F04	BOLD:ACL7120	658[0n]	N/A	02-Jul-2010	Leptophlebia	Canada	Schefferville, Quebec	54.8679	-66.94	M.Blair	Royal Ontario Museum	Royal Ontario Museum
AMI132-07	790034495	BOLD:AAA7019	606[0n]	HQ150294	26-Mar-2007	Leptophlebia intermedia	United States	UT Emory Creek	39.088	-76.095	Maryland-Dept Natural Resources	United States Environmental Protection Agency	United States Environmental Protection Agency	Orig.ID: Leptophlebia sp. IT|LastID: Leptophlebia by Istvan Turcsanyi
POROM059-19	CCDB-33288-E11	BOLD:AAA7017	609[0n]	N/A	13-Jun-2011	Leptophlebia	Canada	Stagg River	62.7435	-115.725	P.Schaefer	Royal Ontario Museum	Royal Ontario Museum	EYT013
POROM058-19	CCDB-33288-E10	BOLD:AAA7017	658[0n]	N/A	13-Jun-2011	Leptophlebia	Canada	Stagg River	62.7435	-115.725	P.Schaefer	Royal Ontario Museum	Royal Ontario Museum	EYT013
ONMAY010-08	08ONMAY-0010	BOLD:AAA7017	658[0n]	JQ661587	26-May-2008	Leptophlebia nebulosa	Canada	lake front meadow	44.5636	-78.5048	J.Cossey, J.Sones, A.Borisenko, K.Perez	Centre for Biodiversity Genomics	Centre for Biodiversity Genomics	Kawartha|Night time UV sheet|OrigID:Leptophlebia cupida
ONMAY009-08	08ONMAY-0009	BOLD:AAA7017	658[0n]	JQ662070	26-May-2008	Leptophlebia nebulosa	Canada	lake front meadow	44.5636	-78.5048	J.Cossey, J.Sones, A.Borisenko, K.Perez	Centre for Biodiversity Genomics	Centre for Biodiversity Genomics	Kawartha|Night time UV sheet|OrigID:Leptophlebia cupida
ONMAY007-08	08ONMAY-0007	BOLD:AAA7017	658[0n]	JQ662081	26-May-2008	Leptophlebia nebulosa	Canada	lake front meadow	44.5636	-78.5048	J.Cossey, J.Sones, A.Borisenko, K.Perez	Centre for Biodiversity Genomics	Centre for Biodiversity Genomics	Kawartha|Night time UV sheet|OrigID:Leptophlebia cupida
ONMAY004-08	08ONMAY-0004	BOLD:AAA7017	658[0n]	JQ661877	25-May-2008	Leptophlebia nebulosa	Canada	fallow field	44.57	-78.5	J.Cossey, J.Sones, A.Borisenko, K.Perez	Centre for Biodiversity Genomics	Centre for Biodiversity Genomics	Kawartha|daytime netting and free hand|OrigID:Leptophlebia cupida
ONMAY003-08	08ONMAY-0003	BOLD:AAA7017	658[0n]	JQ662880	25-May-2008	Leptophlebia nebulosa	Canada	fallow field	44.57	-78.5	J.Cossey, J.Sones, A.Borisenko, K.Perez	Centre for Biodiversity Genomics	Centre for Biodiversity Genomics	Kawartha|daytime netting and free hand|OrigID:Leptophlebia cupida
AMIG024-08	2214110171	BOLD:AAA7018	589[0n]	HQ152019	N/A	Leptophlebia cupida	United States	SWAN POINT CREEK	38.759	-76.708	Maryland-Dept Natural Resources	United States Environmental Protection Agency	United States Environmental Protection Agency	R06065|LastID: Leptophlebia cupida by Istvan Turcsanyi
AMIG007-08	1414180498	BOLD:AAA7018	476[1n]	HQ152038	N/A	Leptophlebia cupida	United States	Nassawango Creek	38.263	-75.462	Maryland-Dept Natural Resources	United States Environmental Protection Agency	United States Environmental Protection Agency	R06091|Orig.ID: Leptophlebia sp. IT|LastID: Leptophlebia by Istvan Turcsanyi
EBECH065-11	BIOUG00929-F05	BOLD:AAA7017	658[0n]	JN299044	27-Jun-2010	Leptophlebia nebulosa	Canada	Bridge 1	58.6653	-94.1596	E.Boyle	Centre for Biodiversity Genomics	Centre for Biodiversity Genomics	Sub: Rock: Veg: Willow: Depth: 17cm: aka Goose Creek Cross Road: Fish|OrigID:Leptophlebia cupida
AMIG016-08	1914040712	BOLD:AAA7018	614[0n]	HQ152040	N/A	Leptophlebia cupida	United States	UT POTOMAC RIVER	38.43	-77.251	Maryland-Dept Natural Resources	United States Environmental Protection Agency	United States Environmental Protection Agency	R06008|Orig.ID: Leptophlebia sp. IT|LastID: Leptophlebia by Istvan Turcsanyi
EBECH063-11	BIOUG00929-F03	BOLD:AAA7017	658[0n]	JN299042	23-Aug-2010	Leptophlebia nebulosa	Canada	Goose Creek	58.6756	-94.1688	E.Boyle	Centre for Biodiversity Genomics	Centre for Biodiversity Genomics	Sub: Rock: Veg: n/a: Depth: 25cm|OrigID:Leptophlebia cupida
EBECH062-11	BIOUG00929-F02	BOLD:AAA7017	658[0n]	JN299041	23-Aug-2010	Leptophlebia nebulosa	Canada	Goose Creek	58.6756	-94.1688	E.Boyle	Centre for Biodiversity Genomics	Centre for Biodiversity Genomics	Sub: Rock: Veg: n/a: Depth: 25cm|OrigID:Leptophlebia cupida
AMIH166-08	7215980846	BOLD:AAA7018	617[0n]	HQ152203	29-Mar-2006	Leptophlebia cupida	United States	UT POTOMAC RIVER	38.436	-77.2524	Maryland-Dept Natural Resources	United States Environmental Protection Agency	United States Environmental Protection Agency	LastID: Leptophlebia cupida by Istvan Turcsanyi
GMEAP234-13	BIOUG02702-D08	BOLD:AAA7017	627[0n]	KR142432	12-Jul-2011	Leptophlebia sp. BOLDAAA7017	Canada	Small stream	46.081	-78.4388	C.Freutel and G.Martin	Centre for Biodiversity Genomics	Centre for Biodiversity Genomics	Lost first kick of R2, which held a lot of crayfish 2 kick net collection x 2 minutes 10
GBMIN65340-17	LN995545	BOLD:AAN1998	652[2n]	LN995545	03-Jun-2005	Leptophlebia marginata	Finland	Outokumpu	N/A	N/A	N/A	Mined from GenBank, NCBI	Mined from GenBank, NCBI
EBECH055-11	BIOUG00929-E07	BOLD:AAA7017	658[0n]	JN299035	30-Jun-2010	Leptophlebia nebulosa	Canada	Low tide	58.6266	-94.2309	E.Boyle	Centre for Biodiversity Genomics	Centre for Biodiversity Genomics	Sub: Rock and sand: Veg: n/a: Depth: 9cm|OrigID:Leptophlebia cupida
GBMIN65338-17	LN995551	BOLD:AAN1998	652[0n]	LN995551	03-Jun-2005	Leptophlebia marginata	Finland	Outokumpu	N/A	N/A	N/A	Mined from GenBank, NCBI	Mined from GenBank, NCBI
AMI006-07	120034335	BOLD:AAA7019	619[0n]	HQ150289	26-Mar-2007	Leptophlebia intermedia	United States	UT Emory Creek	39.088	-76.095	Maryland-Dept Natural Resources	United States Environmental Protection Agency	United States Environmental Protection Agency	Orig.ID: Leptophlebia sp. IT|LastID: Leptophlebia by Istvan Turcsanyi
GBMIN65336-17	LN995556	BOLD:AAN1998	652[0n]	LN995556	03-Jun-2005	Leptophlebia marginata	Finland	Outokumpu	N/A	N/A	N/A	Mined from GenBank, NCBI	Mined from GenBank, NCBI
AMIH157-08	7015980125	BOLD:AAA7018	613[0n]	HQ152202	29-Mar-2006	Leptophlebia cupida	United States	UT POTOMAC RIVER	38.436	-77.2524	Maryland-Dept Natural Resources	United States Environmental Protection Agency	United States Environmental Protection Agency	LastID: Leptophlebia cupida by Istvan Turcsanyi
GBMIN65334-17	LN995553	BOLD:AAN1998	652[2n]	LN995553	03-Jun-2005	Leptophlebia marginata	Finland	Outokumpu	N/A	N/A	N/A	Mined from GenBank, NCBI	Mined from GenBank, NCBI
EBECH049-11	BIOUG00929-E01	BOLD:AAA7017	658[0n]	JN299029	22-Jun-2010	Leptophlebia nebulosa	Canada	Churchill	58.7459	-93.895	E.Boyle	Centre for Biodiversity Genomics	Centre for Biodiversity Genomics	Sub: Rock: Veg: Reed and aquatic plants: Depth: 33cm: Fish present|OrigID:Leptophlebia cupida
CWBP023-20	CWBC-0052	BOLD:AAA7017	776[0n]	N/A	N/A	Leptophlebia cupida	United States	Johnswood, Michigan	45.9201	-83.5863	Great Lakes Coastal Wetland Monitoring Program	Central Michigan University, Biology Department	Central Michigan University, Biology Department
EPHNB104-09	09NBMAY-0104	BOLD:AAD3328	658[0n]	JQ662850	24-Jun-2008	Leptophlebia nebulosa	Canada	Bartibog/Fins&Feathers Site: 3003	47.111	-65.386	C.Curry, D.Baird	Centre for Biodiversity Genomics	Centre for Biodiversity Genomics	::taxonomy:egg looks to be of cupida type, but clusters with L. nebulosa; J Webb 9/9/2011::endTaxonomy:Light trap 1
EBECH042-11	BIOUG00929-D06	BOLD:AAA7017	658[0n]	JN299022	13-Jun-2010	Leptophlebia nebulosa	Canada	Goose Creek	58.6632	-94.1679	E.Boyle	Centre for Biodiversity Genomics	Centre for Biodiversity Genomics	Sub: Rock: Veg: n/a: Depth: 20cm|OrigID:Leptophlebia cupida
EBECH041-11	BIOUG00929-D05	BOLD:AAA7017	658[0n]	JN299021	13-Jun-2010	Leptophlebia nebulosa	Canada	Goose Creek	58.6632	-94.1679	E.Boyle	Centre for Biodiversity Genomics	Centre for Biodiversity Genomics	Sub: Rock: Veg: n/a: Depth: 20cm|OrigID:Leptophlebia cupida
EPHNB075-09	09NBMAY-0075	BOLD:AAC0324	658[0n]	JQ663354	17-Jun-2008	Leptophlebia cupida	Canada	Fredericton	45.976	-66.719	K.Heard, A.Bliss, A.Martens, J.McLaughlin	Centre for Biodiversity Genomics	Centre for Biodiversity Genomics	Malaise trap: Jun 13-17, 2008
EBECH039-11	BIOUG00929-D03	BOLD:AAA7017	658[0n]	JN299019	13-Jun-2010	Leptophlebia nebulosa	Canada	Goose Creek	58.6632	-94.1679	E.Boyle	Centre for Biodiversity Genomics	Centre for Biodiversity Genomics	Sub: Rock: Veg: n/a: Depth: 20cm|OrigID:Leptophlebia cupida
EBECH038-11	BIOUG00929-D02	BOLD:AAA7017	658[0n]	JN299018	13-Jun-2010	Leptophlebia nebulosa	Canada	Goose Creek	58.6632	-94.1679	E.Boyle	Centre for Biodiversity Genomics	Centre for Biodiversity Genomics	Sub: Rock: Veg: n/a: Depth: 20cm|OrigID:Leptophlebia cupida
GBMIN65335-17	LN995560	BOLD:AAN1998	652[0n]	LN995560	03-Jun-2005	Leptophlebia marginata	Finland	Outokumpu	N/A	N/A	N/A	Mined from GenBank, NCBI	Mined from GenBank, NCBI
EPHFI118-12	NO-EPH118	BOLD:AAZ8151	658[0n]	KC158567	07-Jun-2008	Leptophlebia vespertina	Norway	Bog lake at Heingaba	69.4685	29.9979	R. Knudsen	NTNU University Museum, Department of Natural History	NTNU University Museum, Department of Natural History
EBECH226-12	BIOUG01316-H04	BOLD:AAA7017	658[0n]	KC016343	22-Jun-2010	Leptophlebia nebulosa	Canada	Churchill	58.7459	-93.895	E.Boyle	Centre for Biodiversity Genomics	Centre for Biodiversity Genomics	Sub: Rock and decaying organic material: Veg: Reed: Depth: 23cm|OrigID:Leptophlebia cupida
EPHNB083-09	09NBMAY-0083	BOLD:AAC0324	658[0n]	JQ662446	17-Jun-2008	Leptophlebia cupida	Canada	Fredericton	45.976	-66.719	K.Heard, A.Bliss, A.Martens, J.McLaughlin	Centre for Biodiversity Genomics	Centre for Biodiversity Genomics	Malaise trap: Jun 13-17, 2008
EPHNB082-09	09NBMAY-0082	BOLD:AAC0324	658[0n]	JQ662658	17-Jun-2008	Leptophlebia cupida	Canada	Fredericton	45.976	-66.719	K.Heard, A.Bliss, A.Martens, J.McLaughlin	Centre for Biodiversity Genomics	Centre for Biodiversity Genomics	Malaise trap: Jun 13-17, 2008
EPHNB081-09	09NBMAY-0081	BOLD:AAC0324	658[0n]	JQ661929	17-Jun-2008	Leptophlebia cupida	Canada	Fredericton	45.976	-66.719	K.Heard, A.Bliss, A.Martens, J.McLaughlin	Centre for Biodiversity Genomics	Centre for Biodiversity Genomics	Malaise trap: Jun 13-17, 2008
AMI066-07	420033554	BOLD:AAA7019	579[0n]	HQ150292	26-Mar-2007	Leptophlebia intermedia	United States	UT Emory Creek	39.088	-76.095	Maryland-Dept Natural Resources	United States Environmental Protection Agency	United States Environmental Protection Agency	Orig.ID: Leptophlebia sp. IT|LastID: Leptophlebia by Istvan Turcsanyi
FBAQU838-10	BC ZSM AQU 00838	BOLD:AAN1998	658[0n]	HQ563240	22-Apr-2010	Leptophlebia marginata	Germany	Staffelsee, Ostufer bei Rieden, 1,9 km NNW Seehausen	47.705	11.174	Hess, M. & U. Heckes	SNSB, Zoologische Staatssammlung Muenchen	SNSB, Zoologische Staatssammlung Muenchen	Identifier Institution: Buero H2 Muenchen | Donor email: hess@buero-h2.de
EPHNB076-09	09NBMAY-0076	BOLD:AAC0324	658[0n]	JQ662544	17-Jun-2008	Leptophlebia cupida	Canada	Fredericton	45.976	-66.719	K.Heard, A.Bliss, A.Martens, J.McLaughlin	Centre for Biodiversity Genomics	Centre for Biodiversity Genomics	Malaise trap: Jun 13-17, 2008
AMIH077-08	4215980445	BOLD:AAA7018	615[0n]	HQ152199	29-Mar-2006	Leptophlebia cupida	United States	UT POTOMAC RIVER	38.436	-77.2524	Maryland-Dept Natural Resources	United States Environmental Protection Agency	United States Environmental Protection Agency	LastID: Leptophlebia cupida by Istvan Turcsanyi
EPHNB072-09	09NBMAY-0072	BOLD:AAC0324	658[0n]	JQ663356	17-Jun-2008	Leptophlebia cupida	Canada	Fredericton	45.976	-66.719	K.Heard, A.Bliss, A.Martens, J.McLaughlin	Centre for Biodiversity Genomics	Centre for Biodiversity Genomics	Malaise trap: Jun 13-17, 2008
EBECH208-12	BIOUG01316-F10	BOLD:AAA7017	658[0n]	KC016345	07-May-2010	Leptophlebia nebulosa	Canada	S of Road, E bank	58.76	-93.9521	E.Boyle	Centre for Biodiversity Genomics	Centre for Biodiversity Genomics	Sub: Rock and sand: Veg: n/a: Depth: 9cm|OrigID:Leptophlebia cupida
AMIH114-08	5415980214	BOLD:AAA7018	607[0n]	HQ152201	29-Mar-2006	Leptophlebia cupida	United States	UT POTOMAC RIVER	38.436	-77.2524	Maryland-Dept Natural Resources	United States Environmental Protection Agency	United States Environmental Protection Agency	LastID: Leptophlebia cupida by Istvan Turcsanyi
EPHNB064-09	09NBMAY-0064	BOLD:AAC0324	658[0n]	JQ662392	13-Jun-2008	Leptophlebia cupida	Canada	Fredericton	45.976	-66.719	K.Heard, A.Bliss, A.Martens, J.McLaughlin	Centre for Biodiversity Genomics	Centre for Biodiversity Genomics	Malaise trap: Jun 9-13, 2008
EBECH202-12	BIOUG01316-F04	BOLD:AAA7017	658[0n]	KC016344	18-Jul-2010	Leptophlebia nebulosa	Canada	Pond	58.6192	-93.8291	E.Boyle	Centre for Biodiversity Genomics	Centre for Biodiversity Genomics	Sub: Rock: Veg: n/a: Depth: 25cm|OrigID:Leptophlebia cupida
EPHNB062-09	09NBMAY-0062	BOLD:AAC0324	634[0n]	JQ663278	13-Jun-2008	Leptophlebia cupida	Canada	Fredericton	45.976	-66.719	K.Heard, A.Bliss, A.Martens, J.McLaughlin	Centre for Biodiversity Genomics	Centre for Biodiversity Genomics	Malaise trap: Jun 9-13, 2008
AMI109-07	680034055	BOLD:AAA7019	613[0n]	HQ150293	26-Mar-2007	Leptophlebia intermedia	United States	UT Emory Creek	39.088	-76.095	Maryland-Dept Natural Resources	United States Environmental Protection Agency	United States Environmental Protection Agency	Orig.ID: Leptophlebia sp. IT|LastID: Leptophlebia by Istvan Turcsanyi
EPHNB060-09	09NBMAY-0060	BOLD:AAC0324	658[0n]	JQ663053	13-Jun-2008	Leptophlebia cupida	Canada	Fredericton	45.976	-66.719	K.Heard, A.Bliss, A.Martens, J.McLaughlin	Centre for Biodiversity Genomics	Centre for Biodiversity Genomics	Malaise trap: Jun 9-13, 2008
AMIH104-08	5115980950	BOLD:AAA7018	609[0n]	HQ152200	29-Mar-2006	Leptophlebia cupida	United States	UT POTOMAC RIVER	38.436	-77.2524	Maryland-Dept Natural Resources	United States Environmental Protection Agency	United States Environmental Protection Agency	LastID: Leptophlebia cupida by Istvan Turcsanyi
GMEAP232-13	BIOUG02702-D06	BOLD:AAA7017	635[0n]	KR144217	12-Jul-2011	Leptophlebia sp. BOLDAAA7017	Canada	Small stream	46.081	-78.4388	C.Freutel and G.Martin	Centre for Biodiversity Genomics	Centre for Biodiversity Genomics	Lost first kick of R2, which held a lot of crayfish 2 kick net collection x 2 minutes 10
AMIG014-08	1814050466	BOLD:AAI1245	618[0n]	HQ152039	N/A	Leptophlebia sp. AMI02	United States	UT POTOMAC RIVER	38.43	-77.251	Maryland-Dept Natural Resources	United States Environmental Protection Agency	United States Environmental Protection Agency	R06008|Orig.ID: Leptophlebia sp. IT|LastID: Leptophlebia by Istvan Turcsanyi
AMI004-07	110033822	BOLD:AAA7019	581[0n]	HQ150288	26-Mar-2007	Leptophlebia intermedia	United States	UT Emory Creek	39.088	-76.095	Maryland-Dept Natural Resources	United States Environmental Protection Agency	United States Environmental Protection Agency	Orig.ID: Leptophlebia sp. IT|LastID: Leptophlebia by Istvan Turcsanyi
AMI038-07	280033938	BOLD:AAA7019	612[0n]	HQ150291	26-Mar-2007	Leptophlebia intermedia	United States	UT Emory Creek	39.088	-76.095	Maryland-Dept Natural Resources	United States Environmental Protection Agency	United States Environmental Protection Agency	Orig.ID: Leptophlebia sp. IT|LastID: Leptophlebia by Istvan Turcsanyi
FIEPT088-11	JI-BOLD-365	BOLD:AAN1998	658[0n]	MZ625397	23-May-2011	Leptophlebia marginata	Finland	Munajaervi, Karelia borealis	62.791	28.896	Eino Savolainen	Research Collection of Jari Ilmonen	Research Collection of Jari Ilmonen	hand-picked in ethanol
AMIG190-08	6114010159	BOLD:AAA7019	519[0n]	HQ152022	28-Mar-2006	Leptophlebia intermedia	United States	CH	38.43	-77.2508	Maryland-Dept Natural Resources	United States Environmental Protection Agency	United States Environmental Protection Agency	LastID: Leptophlebia cupida by Istvan Turcsanyi
CREPH146-16	E-146-CR2BS	BOLD:AAA7017	624[0n]	MH916973	28-May-2015	Leptophlebia nebulosa	Canada	Crooked River	54.484	-122.721	D.Huber,D.Erasmus,C.Shrimpton	Centre for Biodiversity Genomics	Centre for Biodiversity Genomics
GMOAP074-12	BIOUG02701-G02	BOLD:AAA7019	658[0n]	KR145029	07-Jul-2011	Leptophlebia intermedia	Canada	Downstream of culvert, 100 m west of trail head and old post office	45.7207	-77.7879	C.Freutel and G.Martin	Centre for Biodiversity Genomics	Centre for Biodiversity Genomics	Fish plus, nice stream 2 kick net collection x 2 minutes 20 ephemeroptera, 1 plecoptera
AMIG096-08	5614180748	BOLD:AAA7018	568[0n]	HQ152042	N/A	Leptophlebia cupida	United States	Nassawango Creek	38.263	-75.462	Maryland-Dept Natural Resources	United States Environmental Protection Agency	United States Environmental Protection Agency	R06091|Orig.ID: Leptophlebia sp. IT|LastID: Leptophlebia by Istvan Turcsanyi
EPHFI116-12	NO-EPH116	BOLD:AAZ8151	658[0n]	KC158568	07-Jun-2008	Leptophlebia vespertina	Norway	Bog lake at Heingaba	69.4685	29.9979	R. Knudsen	NTNU University Museum, Department of Natural History	NTNU University Museum, Department of Natural History
CREPH136-16	E-136-CR1S	BOLD:AAA7017	624[0n]	MH916912	20-May-2015	Leptophlebia nebulosa	Canada	Crooked River	54.458	-122.722	D.Huber,D.Erasmus,C.Shrimpton	Centre for Biodiversity Genomics	Centre for Biodiversity Genomics
AMIG149-08	8514230118	BOLD:AAA7018	609[0n]	HQ152061	N/A	Leptophlebia cupida	United States	GRAVEL RUN	39.039	-76.047	Maryland-Dept Natural Resources	United States Environmental Protection Agency	United States Environmental Protection Agency	genus-level disagreement: Leptophlebia or Paraleptophlebia|Orig.ID: Leptophlebiidae sp. IT|LastID: Leptophlebiidae by Istvan Turcsanyi
AMI015-07	160034272	BOLD:AAA7019	616[0n]	HQ150290	26-Mar-2007	Leptophlebia intermedia	United States	UT Emory Creek	39.088	-76.095	Maryland-Dept Natural Resources	United States Environmental Protection Agency	United States Environmental Protection Agency	Orig.ID: Leptophlebia sp. IT|LastID: Leptophlebia by Istvan Turcsanyi
GMEAP244-13	BIOUG02702-E06	BOLD:AAA7017	633[0n]	KR148557	12-Jul-2011	Leptophlebia sp. BOLDAAA7017	Canada	Small stream	46.081	-78.4388	C.Freutel and G.Martin	Centre for Biodiversity Genomics	Centre for Biodiversity Genomics	Lost first kick of R2, which held a lot of crayfish 2 kick net collection x 2 minutes 15 ephemeroptera, 1 plecoptera
GMEAP243-13	BIOUG02702-E05	BOLD:AAA7017	637[0n]	KR142793	12-Jul-2011	Leptophlebia sp. BOLDAAA7017	Canada	Small stream	46.081	-78.4388	C.Freutel and G.Martin	Centre for Biodiversity Genomics	Centre for Biodiversity Genomics	Lost first kick of R2, which held a lot of crayfish 2 kick net collection x 2 minutes 15 ephemeroptera, 1 plecoptera
GMEAP242-13	BIOUG02702-E04	BOLD:ACL7120	631[0n]	KR147212	12-Jul-2011	Leptophlebia sp. BOLDAAX5673	Canada	Small stream	46.081	-78.4388	C.Freutel and G.Martin	Centre for Biodiversity Genomics	Centre for Biodiversity Genomics	Lost first kick of R2, which held a lot of crayfish 2 kick net collection x 2 minutes 10
GMEAP241-13	BIOUG02702-E03	BOLD:AAA7017	628[0n]	KR144157	12-Jul-2011	Leptophlebia sp. BOLDAAA7017	Canada	Small stream	46.081	-78.4388	C.Freutel and G.Martin	Centre for Biodiversity Genomics	Centre for Biodiversity Genomics	Lost first kick of R2, which held a lot of crayfish 2 kick net collection x 2 minutes 10
GBMH13139-19	LN995559	BOLD:AAN1998	652[0n]	LN995559	03-Jun-2005	Leptophlebia marginata	Finland	Outokumpu	N/A	N/A	N/A	Mined from GenBank, NCBI	Mined from GenBank, NCBI
GMEAP239-13	BIOUG02702-E01	BOLD:ACL7120	631[0n]	KR141389	12-Jul-2011	Leptophlebia sp. BOLDAAX5673	Canada	Small stream	46.081	-78.4388	C.Freutel and G.Martin	Centre for Biodiversity Genomics	Centre for Biodiversity Genomics	Lost first kick of R2, which held a lot of crayfish 2 kick net collection x 2 minutes 15 ephemeroptera, 1 plecoptera
GBMH13137-19	LN995557	BOLD:AAN1998	652[0n]	LN995557	03-Jun-2005	Leptophlebia marginata	Finland	Outokumpu	N/A	N/A	N/A	Mined from GenBank, NCBI	Mined from GenBank, NCBI
GBMH13136-19	LN995554	BOLD:AAN1998	652[0n]	LN995554	03-Jun-2005	Leptophlebia marginata	Finland	Outokumpu	N/A	N/A	N/A	Mined from GenBank, NCBI	Mined from GenBank, NCBI
GMFAI1233-15	BIOUG25302-B05	BOLD:AAI2668	588[0n]	N/A	13-Apr-2015	Neoleptophlebia adoptiva	United States	Smithsonian Conservation Biology Institute, Large Forest Dynamics Plot	38.892	-78.167	Kristina J. Anderson	Centre for Biodiversity Genomics	Centre for Biodiversity Genomics
GMFAI1232-15	BIOUG25302-B04	BOLD:AAI2668	588[0n]	N/A	13-Apr-2015	Neoleptophlebia adoptiva	United States	Smithsonian Conservation Biology Institute, Large Forest Dynamics Plot	38.892	-78.167	Kristina J. Anderson	Centre for Biodiversity Genomics	Centre for Biodiversity Genomics
GMFAI1231-15	BIOUG25302-B03	BOLD:AAI2668	585[0n]	N/A	13-Apr-2015	Neoleptophlebia adoptiva	United States	Smithsonian Conservation Biology Institute, Large Forest Dynamics Plot	38.892	-78.167	Kristina J. Anderson	Centre for Biodiversity Genomics	Centre for Biodiversity Genomics
GMFAI1230-15	BIOUG25302-B02	BOLD:AAI2668	579[0n]	N/A	13-Apr-2015	Neoleptophlebia adoptiva	United States	Smithsonian Conservation Biology Institute, Large Forest Dynamics Plot	38.892	-78.167	Kristina J. Anderson	Centre for Biodiversity Genomics	Centre for Biodiversity Genomics
EPHNB516-09	09NBMAY-0516	BOLD:AAA3953	658[0n]	JQ661505	25-Jun-2008	Neoleptophlebia mollis	Canada	Exmoor Site#7	46.971	-65.853	D.Baird,J.Crocker	Centre for Biodiversity Genomics	Centre for Biodiversity Genomics	Light trap 2
CNBRC014-14	BIOUG09894-B07	BOLD:AAA3954	559[2n]	KR378295	28-Jun-2013	Neoleptophlebia mollis	Canada	Clyburn Valley Road, near golf course	46.6553	-60.4285	CBH staff	Centre for Biodiversity Genomics	Centre for Biodiversity Genomics
EPHNB513-09	09NBMAY-0513	BOLD:AAA3954	658[0n]	JQ662068	25-Jun-2008	Neoleptophlebia mollis	Canada	Exmoor Site#7	46.971	-65.853	D.Baird,J.Crocker	Centre for Biodiversity Genomics	Centre for Biodiversity Genomics	Light trap 2
EPHNB511-09	09NBMAY-0511	BOLD:AAA3954	658[1n]	JQ662585	25-Jun-2008	Neoleptophlebia mollis	Canada	Exmoor Site#7	46.971	-65.853	D.Baird,J.Crocker	Centre for Biodiversity Genomics	Centre for Biodiversity Genomics	Light trap 2
AMII207-09	2318880294	BOLD:AAI2668	551[0n]	HQ152478	01-Apr-2006	Neoleptophlebia adoptiva	United States	Savage River	39.554	-79.1212	MD-DNR	United States Environmental Protection Agency	United States Environmental Protection Agency	LastID: Paraleptophlebia sp. by Istvan Turcsanyi
CNFNP1762-14	BIOUG11155-A05	BOLD:AAI2668	555[0n]	KR377133	17-Jun-2013	Neoleptophlebia adoptiva	Canada	trail off of park compound (i.e. operation centre), 1501 boul. Forillon	48.857	-64.376	F.Tremblay	Centre for Biodiversity Genomics	Centre for Biodiversity Genomics
CREPH098-16	E-98-CR1M	BOLD:AAZ2457	627[0n]	MH916917	20-May-2015	Neoleptophlebia heteronea	Canada	Crooked River	54.458	-122.722	D.Huber,D.Erasmus,C.Shrimpton	Centre for Biodiversity Genomics	Centre for Biodiversity Genomics
CREPH097-16	E97-CR1M	BOLD:AAZ2457	627[0n]	MH917025	20-May-2015	Neoleptophlebia heteronea	Canada	Crooked River	54.458	-122.722	D.Huber,D.Erasmus,C.Shrimpton	Centre for Biodiversity Genomics	Centre for Biodiversity Genomics
CPMAY106-10	09CPMAY-106	BOLD:AAA3954	658[0n]	HQ943483	14-Jul-2009	Neoleptophlebia mollis	Canada	Cheticamp River	46.639	-60.951	D. Baird	Centre for Biodiversity Genomics	Centre for Biodiversity Genomics	light trap
CREPH091-16	E91-CR2	BOLD:AAZ4066	630[0n]	MH916956	04-Jun-2014	Neoleptophlebia memorialis	Canada	Crooked River	54.484	-122.721	D.Huber,D.Erasmus,C.Shrimpton	Centre for Biodiversity Genomics	Centre for Biodiversity Genomics
EPHNB281-09	09NBMAY-0281	BOLD:AAA3954	658[0n]	JQ663310	25-Jun-2008	Neoleptophlebia mollis	Canada	Exmoor Site#7	46.971	-65.853	D.Baird,J.Crocker	Centre for Biodiversity Genomics	Centre for Biodiversity Genomics	Light trap 1
LJMAY265-11	BIOUG00640-B07	BOLD:AAZ2457	658[0n]	JQ663200	13-Jun-2011	Neoleptophlebia heteronea	United States	Dayton	46.318	-117.983	R. Newell	Indiana University Bloomington	Indiana University Bloomington
LJMAY264-11	BIOUG00640-B06	BOLD:AAZ2457	658[0n]	JQ663165	13-Jun-2011	Neoleptophlebia heteronea	United States	Dayton	46.318	-117.983	R. Newell	Indiana University Bloomington	Indiana University Bloomington
LJMAY263-11	BIOUG00640-B05	BOLD:AAZ4066	658[0n]	JQ662635	22-Jun-2011	Neoleptophlebia memorialis	United States	Dayton	46.318	-117.983	R. Newell	Indiana University Bloomington	Indiana University Bloomington
LJMAY262-11	BIOUG00640-B04	BOLD:AAZ4066	658[0n]	JQ661982	22-Jun-2011	Neoleptophlebia memorialis	United States	Dayton	46.318	-117.983	R. Newell	Indiana University Bloomington	Indiana University Bloomington
LJMAY261-11	BIOUG00640-B03	BOLD:AAZ2457	658[0n]	JQ663272	22-Jun-2011	Neoleptophlebia heteronea	United States	Dayton	46.318	-117.983	R. Newell	Indiana University Bloomington	Indiana University Bloomington
LJMAY260-11	BIOUG00640-B02	BOLD:ABV8249	658[0n]	N/A	17-Jun-2011	Neoleptophlebia memorialis	United States	Dayton	46.318	-117.983	R. Newell	Indiana University Bloomington	Indiana University Bloomington
EVOTR1994-13	0004728	BOLD:AAZ2457	642[0n]	MH839704	04-Aug-2011	Neoleptophlebia heteronea	United States	Beaver Creek	40.117	-105.532	Brian A. Gill	Colorado State University	Colorado State University
EVOTR1993-13	0004727	BOLD:AAZ2457	658[0n]	MH840161	04-Aug-2011	Neoleptophlebia heteronea	United States	Beaver Creek	40.117	-105.532	Brian A. Gill	Colorado State University	Colorado State University
EVOTR1992-13	0004726	BOLD:AAZ2457	642[0n]	MH841449	04-Aug-2011	Neoleptophlebia heteronea	United States	Beaver Creek	40.117	-105.532	Brian A. Gill	Colorado State University	Colorado State University
EVOTR1991-13	0004725	BOLD:AAZ2457	656[0n]	MH838996	04-Aug-2011	Neoleptophlebia heteronea	United States	Beaver Creek	40.117	-105.532	Brian A. Gill	Colorado State University	Colorado State University
EVOTR1990-13	0004724	BOLD:AAZ2457	658[0n]	MH840441	04-Aug-2011	Neoleptophlebia heteronea	United States	Beaver Creek	40.117	-105.532	Brian A. Gill	Colorado State University	Colorado State University
EVOTR1989-13	0004723	BOLD:AAZ2457	658[0n]	MH839043	28-Jul-2011	Neoleptophlebia heteronea	United States	Black Canyon Creek	40.406	-105.549	Brian A. Gill	Colorado State University	Colorado State University
EVOTR1988-13	0004722	BOLD:AAZ2457	638[0n]	MH838311	28-Jul-2011	Neoleptophlebia heteronea	United States	Black Canyon Creek	40.406	-105.549	Brian A. Gill	Colorado State University	Colorado State University
EVOTR1987-13	0004721	BOLD:AAZ2457	658[0n]	MH838069	28-Jul-2011	Neoleptophlebia heteronea	United States	Black Canyon Creek	40.406	-105.549	Brian A. Gill	Colorado State University	Colorado State University
EVOTR1986-13	0004720	BOLD:AAZ2457	658[0n]	MH839818	28-Jul-2011	Neoleptophlebia heteronea	United States	Black Canyon Creek	40.406	-105.549	Brian A. Gill	Colorado State University	Colorado State University
EVOTR1985-13	0004719	BOLD:AAZ2457	658[0n]	MH838649	28-Jul-2011	Neoleptophlebia heteronea	United States	Black Canyon Creek	40.406	-105.549	Brian A. Gill	Colorado State University	Colorado State University
EVOTR1983-13	0004717	BOLD:AAZ2457	633[0n]	MH840898	07-Jul-2011	Neoleptophlebia heteronea	United States	Cave Creek	40.155	-105.466	Brian A. Gill	Colorado State University	Colorado State University
EVOTR1982-13	0004716	BOLD:AAZ2457	633[0n]	MH841224	07-Jul-2011	Neoleptophlebia heteronea	United States	Cave Creek	40.155	-105.466	Brian A. Gill	Colorado State University	Colorado State University
EVOTR1981-13	0004715	BOLD:AAZ2457	633[0n]	MH839669	07-Jul-2011	Neoleptophlebia heteronea	United States	Cave Creek	40.155	-105.466	Brian A. Gill	Colorado State University	Colorado State University
EVOTR1980-13	0004714	BOLD:AAZ2457	600[0n]	MH840450	07-Jul-2011	Neoleptophlebia heteronea	United States	Cave Creek	40.155	-105.466	Brian A. Gill	Colorado State University	Colorado State University
EVOTR1979-13	0004713	BOLD:AAZ2457	633[0n]	MH841801	27-Jun-2011	Neoleptophlebia heteronea	United States	Elkhorn Creek	40.7	-105.441	Brian A. Gill	Colorado State University	Colorado State University
EVOTR1978-13	0004712	BOLD:AAZ4066	658[0n]	MH838151	27-Jun-2011	Neoleptophlebia memorialis	United States	Elkhorn Creek	40.7	-105.441	Brian A. Gill	Colorado State University	Colorado State University
EVOTR1977-13	0004711	BOLD:AAZ2457	658[0n]	MH841391	27-Jun-2011	Neoleptophlebia heteronea	United States	Elkhorn Creek	40.7	-105.441	Brian A. Gill	Colorado State University	Colorado State University
CREPH062-16	E62-CR1	BOLD:AAZ2457	627[0n]	MH917015	18-Jun-2014	Neoleptophlebia heteronea	Canada	Crooked River	54.458	-122.722	D.Huber,D.Erasmus,C.Shrimpton	Centre for Biodiversity Genomics	Centre for Biodiversity Genomics
EVOTR1975-13	0004709	BOLD:AAZ2457	641[0n]	MH838420	27-Jun-2011	Neoleptophlebia heteronea	United States	Elkhorn Creek	40.7	-105.441	Brian A. Gill	Colorado State University	Colorado State University
GBMH12102-19	KJ674907	BOLD:AAI2668	645[0n]	KJ674907	17-Jul-2010	Neoleptophlebia adoptiva	Canada	Goose Bay	53.5174	-60.6574	D. Giberson	Mined from GenBank, NCBI	Mined from GenBank, NCBI
EPHNB531-09	09NBMAY-0531	BOLD:AAA3954	407[0n]	JQ661568	25-Jun-2008	Neoleptophlebia mollis	Canada	Exmoor Site#7	46.971	-65.853	D.Baird,J.Crocker	Centre for Biodiversity Genomics	Centre for Biodiversity Genomics	Light trap 2
CREPH052-16	E52-CR1	BOLD:AAZ2457	627[0n]	MH917021	04-Jun-2014	Neoleptophlebia heteronea	Canada	Crooked River	54.458	-122.722	D.Huber,D.Erasmus,C.Shrimpton	Centre for Biodiversity Genomics	Centre for Biodiversity Genomics
SSBRB641-14	BIOUG12897-D08	BOLD:AAA3954	543[0n]	KR146201	29-Jun-2013	Neoleptophlebia mollis	Canada	Cape Breton Highlands NP.	46.808	-60.733	BIObus 2013	Centre for Biodiversity Genomics	Centre for Biodiversity Genomics
CREPH047-16	E47-CR1	BOLD:AAZ2457	627[0n]	MH917034	04-Jun-2014	Neoleptophlebia heteronea	Canada	Crooked River	54.458	-122.722	D.Huber,D.Erasmus,C.Shrimpton	Centre for Biodiversity Genomics	Centre for Biodiversity Genomics
EPHNB325-09	09NBMAY-0325	BOLD:AAA3953	652[0n]	JQ662545	25-Jun-2008	Neoleptophlebia mollis	Canada	Exmoor Site#7	46.971	-65.853	D.Baird,J.Crocker	Centre for Biodiversity Genomics	Centre for Biodiversity Genomics	Light trap 1
GBMH12105-19	KJ675320	BOLD:AAI2668	645[0n]	KJ675320	10-Jul-2010	Neoleptophlebia adoptiva	Canada	Schefferville	54.7399	-66.7894	D. Giberson	Mined from GenBank, NCBI	Mined from GenBank, NCBI
EPHNB180-09	09NBMAY-0180	BOLD:AAA3954	623[0n]	JQ662398	24-Jun-2008	Neoleptophlebia mollis	Canada	Bartibog/Fins&Feathers Site: 3003	47.111	-65.386	C.Curry, D.Baird	Centre for Biodiversity Genomics	Centre for Biodiversity Genomics	Light trap 2
EVOTR886-12	0001144	BOLD:AAZ2457	658[0n]	MH840455	28-Jul-2011	Neoleptophlebia heteronea	United States	Black Canyon Creek	40.406	-105.549	Brian A. Gill	Colorado State University	Colorado State University
GBMH12104-19	KJ674948	BOLD:AAI2668	645[0n]	KJ674948	19-Jul-2010	Neoleptophlebia adoptiva	Canada	Goose Bay	53.4673	-60.5034	D. Giberson	Mined from GenBank, NCBI	Mined from GenBank, NCBI
GBMH12103-19	KJ674930	BOLD:AAI2668	645[0n]	KJ674930	19-Jul-2010	Neoleptophlebia adoptiva	Canada	Goose Bay	53.5743	-60.7077	D. Giberson	Mined from GenBank, NCBI	Mined from GenBank, NCBI
CREPH008-16	E8-CR4	BOLD:AAZ2457	627[0n]	MH916978	09-May-2014	Neoleptophlebia heteronea	Canada	Crooked River	54.388	-122.633	D.Huber,D.Erasmus,C.Shrimpton	Centre for Biodiversity Genomics	Centre for Biodiversity Genomics
EPHNB523-09	09NBMAY-0523	BOLD:AAA3954	658[0n]	JQ662029	25-Jun-2008	Neoleptophlebia mollis	Canada	Exmoor Site#7	46.971	-65.853	D.Baird,J.Crocker	Centre for Biodiversity Genomics	Centre for Biodiversity Genomics	Light trap 2
EPHNB139-09	09NBMAY-0139	BOLD:AAA3954	658[0n]	JQ662567	24-Jun-2008	Neoleptophlebia mollis	Canada	Bartibog/Fins&Feathers Site: 3003	47.111	-65.386	C.Curry, D.Baird	Centre for Biodiversity Genomics	Centre for Biodiversity Genomics	Light trap 1
EVOTR906-12	0001127	BOLD:AAZ2457	658[0n]	MH840496	12-Jul-2011	Neoleptophlebia heteronea	United States	Rock Creek	40.173	-105.528	Brian A. Gill	Colorado State University	Colorado State University
EVOTR905-12	0001126	BOLD:AAZ2457	658[0n]	MH840237	12-Jul-2011	Neoleptophlebia heteronea	United States	Rock Creek	40.173	-105.528	Brian A. Gill	Colorado State University	Colorado State University
GMFAI1235-15	BIOUG25302-B07	BOLD:AAI2668	579[0n]	N/A	13-Apr-2015	Neoleptophlebia adoptiva	United States	Smithsonian Conservation Biology Institute, Large Forest Dynamics Plot	38.892	-78.167	Kristina J. Anderson	Centre for Biodiversity Genomics	Centre for Biodiversity Genomics
EVOTR903-12	0001124	BOLD:AAZ2457	658[0n]	MH841663	12-Jul-2011	Neoleptophlebia heteronea	United States	Rock Creek	40.173	-105.528	Brian A. Gill	Colorado State University	Colorado State University
EVOTR902-12	0001123	BOLD:AAZ2457	585[0n]	MH840278	12-Jul-2011	Neoleptophlebia heteronea	United States	Rock Creek	40.173	-105.528	Brian A. Gill	Colorado State University	Colorado State University
EVOTR901-12	0000867	BOLD:AAZ2457	658[0n]	MH839789	27-Jul-2011	Neoleptophlebia heteronea	United States	East Fork Sheep Creek	40.623	-105.708	Brian A. Gill	Colorado State University	Colorado State University
EVOTR900-12	0000866	BOLD:AAZ2457	658[0n]	MH838720	27-Jul-2011	Neoleptophlebia heteronea	United States	East Fork Sheep Creek	40.623	-105.708	Brian A. Gill	Colorado State University	Colorado State University
EVOTR899-12	0000864	BOLD:AAZ2457	639[0n]	MH839221	27-Jul-2011	Neoleptophlebia heteronea	United States	East Fork Sheep Creek	40.623	-105.708	Brian A. Gill	Colorado State University	Colorado State University
EVOTR898-12	0000862	BOLD:AAZ2457	639[0n]	MH841153	27-Jul-2011	Neoleptophlebia heteronea	United States	East Fork Sheep Creek	40.623	-105.708	Brian A. Gill	Colorado State University	Colorado State University
EPHNB400-09	09NBMAY-0400	BOLD:AAA3953	658[0n]	JQ662341	25-Jun-2008	Neoleptophlebia mollis	Canada	Exmoor Site#7	46.971	-65.853	D.Baird,J.Crocker	Centre for Biodiversity Genomics	Centre for Biodiversity Genomics	Light trap 1
EPHNB399-09	09NBMAY-0399	BOLD:AAA3954	658[0n]	JQ661809	25-Jun-2008	Neoleptophlebia mollis	Canada	Exmoor Site#7	46.971	-65.853	D.Baird,J.Crocker	Centre for Biodiversity Genomics	Centre for Biodiversity Genomics	Light trap 1
EPHNB398-09	09NBMAY-0398	BOLD:AAA3954	658[0n]	JQ662742	25-Jun-2008	Neoleptophlebia mollis	Canada	Exmoor Site#7	46.971	-65.853	D.Baird,J.Crocker	Centre for Biodiversity Genomics	Centre for Biodiversity Genomics	Light trap 1
EVOTR894-12	0001866	BOLD:AAZ2457	652[0n]	MH839293	04-Aug-2011	Neoleptophlebia heteronea	United States	Beaver Creek	40.117	-105.532	Brian A. Gill	Colorado State University	Colorado State University
EVOTR893-12	0001865	BOLD:AAZ2457	658[0n]	MH840323	04-Aug-2011	Neoleptophlebia heteronea	United States	Beaver Creek	40.117	-105.532	Brian A. Gill	Colorado State University	Colorado State University
EVOTR892-12	0001864	BOLD:AAZ2457	658[0n]	MH839778	27-Jun-2011	Neoleptophlebia heteronea	United States	Elkhorn Creek	40.7	-105.441	Brian A. Gill	Colorado State University	Colorado State University
EPHNB394-09	09NBMAY-0394	BOLD:AAA3954	658[0n]	JQ662095	25-Jun-2008	Neoleptophlebia mollis	Canada	Exmoor Site#7	46.971	-65.853	D.Baird,J.Crocker	Centre for Biodiversity Genomics	Centre for Biodiversity Genomics	Light trap 1
EPHNB393-09	09NBMAY-0393	BOLD:AAA3954	658[0n]	JQ662259	25-Jun-2008	Neoleptophlebia mollis	Canada	Exmoor Site#7	46.971	-65.853	D.Baird,J.Crocker	Centre for Biodiversity Genomics	Centre for Biodiversity Genomics	Light trap 1
EVOTR889-12	0001861	BOLD:AAZ2457	573[0n]	MH838146	27-Jun-2011	Neoleptophlebia heteronea	United States	Elkhorn Creek	40.7	-105.441	Brian A. Gill	Colorado State University	Colorado State University
EVOTR888-12	0001860	BOLD:AAZ2457	658[0n]	MH840489	27-Jun-2011	Neoleptophlebia heteronea	United States	Elkhorn Creek	40.7	-105.441	Brian A. Gill	Colorado State University	Colorado State University
EPHNB390-09	09NBMAY-0390	BOLD:AAA3954	658[0n]	JQ662199	25-Jun-2008	Neoleptophlebia mollis	Canada	Exmoor Site#7	46.971	-65.853	D.Baird,J.Crocker	Centre for Biodiversity Genomics	Centre for Biodiversity Genomics	Light trap 1
EPHNB389-09	09NBMAY-0389	BOLD:AAA3954	658[0n]	JQ662945	25-Jun-2008	Neoleptophlebia mollis	Canada	Exmoor Site#7	46.971	-65.853	D.Baird,J.Crocker	Centre for Biodiversity Genomics	Centre for Biodiversity Genomics	Light trap 1
EPHNB388-09	09NBMAY-0388	BOLD:AAA3953	658[0n]	JQ663150	25-Jun-2008	Neoleptophlebia mollis	Canada	Exmoor Site#7	46.971	-65.853	D.Baird,J.Crocker	Centre for Biodiversity Genomics	Centre for Biodiversity Genomics	Light trap 1
EVOTR884-12	0001142	BOLD:AAZ2457	658[2n]	MH841426	28-Jul-2011	Neoleptophlebia heteronea	United States	Black Canyon Creek	40.406	-105.549	Brian A. Gill	Colorado State University	Colorado State University
EVOTR883-12	0001141	BOLD:AAZ2457	658[0n]	MH841519	28-Jul-2011	Neoleptophlebia heteronea	United States	Black Canyon Creek	40.406	-105.549	Brian A. Gill	Colorado State University	Colorado State University
EVOTR882-12	0001139	BOLD:AAZ2457	627[0n]	MH841316	07-Jul-2011	Neoleptophlebia heteronea	United States	Cave Creek	40.155	-105.466	Brian A. Gill	Colorado State University	Colorado State University
EPHNB384-09	09NBMAY-0384	BOLD:AAA3954	658[0n]	JQ662047	25-Jun-2008	Neoleptophlebia mollis	Canada	Exmoor Site#7	46.971	-65.853	D.Baird,J.Crocker	Centre for Biodiversity Genomics	Centre for Biodiversity Genomics	Light trap 1
EPHNB383-09	09NBMAY-0383	BOLD:AAA3954	658[0n]	JQ662731	25-Jun-2008	Neoleptophlebia mollis	Canada	Exmoor Site#7	46.971	-65.853	D.Baird,J.Crocker	Centre for Biodiversity Genomics	Centre for Biodiversity Genomics	Light trap 1
EVOTR879-12	0001136	BOLD:AAZ2457	630[0n]	MH838870	07-Jul-2011	Neoleptophlebia heteronea	United States	Cave Creek	40.155	-105.466	Brian A. Gill	Colorado State University	Colorado State University
GMFAI1229-15	BIOUG25302-B01	BOLD:AAI2668	588[0n]	N/A	13-Apr-2015	Neoleptophlebia adoptiva	United States	Smithsonian Conservation Biology Institute, Large Forest Dynamics Plot	38.892	-78.167	Kristina J. Anderson	Centre for Biodiversity Genomics	Centre for Biodiversity Genomics
EPCHU415-07	07PROBE-2323	BOLD:AAA3953	658[0n]	GU115420	17-Jul-2007	Neoleptophlebia mollis	Canada	Goose Creek at	58.663	-94.167	P.D.N. Hebert	Centre for Biodiversity Genomics	Centre for Biodiversity Genomics	<VERBATIM LOCALITY>|Goose Creek at Marina|58.663|-94.167|</VERBATIM LOCALITY>
EPHNB135-09	09NBMAY-0135	BOLD:AAA3954	658[0n]	JQ661592	24-Jun-2008	Neoleptophlebia mollis	Canada	Bartibog/Fins&Feathers Site: 3003	47.111	-65.386	C.Curry, D.Baird	Centre for Biodiversity Genomics	Centre for Biodiversity Genomics	Light trap 1
EPHNB515-09	09NBMAY-0515	BOLD:AAA3954	658[0n]	JQ663003	25-Jun-2008	Neoleptophlebia mollis	Canada	Exmoor Site#7	46.971	-65.853	D.Baird,J.Crocker	Centre for Biodiversity Genomics	Centre for Biodiversity Genomics	Light trap 2
CREPH107-16	E-107-CR1UM	BOLD:AAZ2457	627[0n]	MH916892	28-May-2015	Neoleptophlebia heteronea	Canada	Crooked River	54.458	-122.722	D.Huber,D.Erasmus,C.Shrimpton	Centre for Biodiversity Genomics	Centre for Biodiversity Genomics
GMFAI1234-15	BIOUG25302-B06	BOLD:AAI2668	585[0n]	N/A	13-Apr-2015	Neoleptophlebia adoptiva	United States	Smithsonian Conservation Biology Institute, Large Forest Dynamics Plot	38.892	-78.167	Kristina J. Anderson	Centre for Biodiversity Genomics	Centre for Biodiversity Genomics
CNBRD020-14	BIOUG09894-D03	BOLD:AAA3954	543[0n]	KR381130	12-Jul-2013	Neoleptophlebia mollis	Canada	Clyburn Valley Road, near golf course	46.6553	-60.4285	CBH staff	Centre for Biodiversity Genomics	Centre for Biodiversity Genomics
CNBRD019-14	BIOUG09894-D02	BOLD:AAA3954	548[0n]	KR376693	12-Jul-2013	Neoleptophlebia mollis	Canada	Clyburn Valley Road, near golf course	46.6553	-60.4285	CBH staff	Centre for Biodiversity Genomics	Centre for Biodiversity Genomics
CPMAY172-10	09CPMAY-172	BOLD:AAA3954	658[0n]	HQ943541	13-Jul-2009	Neoleptophlebia mollis	Canada	Grande Anse River	46.809	-60.734	D.Baird, D Armanini, A Papageorgiou	Centre for Biodiversity Genomics	Centre for Biodiversity Genomics	malaise trap
ECCAC130-09	Cbref-130	BOLD:AAC5651	638[0n]	GU712699	18-Aug-2009	Paraleptophlebia cf. debilis	Canada	UNB Woodlot	45.9184	-66.6405	DB, KH, AP	Biodiversity Institute of Ontario	Biodiversity Institute of Ontario	<p>BestBCDID:Paraleptophlebia XZ sp. NB1</p>|OrigID: Paraleptophlebia XZ sp. NB1
DTNHM1407-21	013265644	BOLD:AAK5109	633[0n]	N/A	07-Mar-2018	Paraleptophlebia submarginata	United Kingdom	Braint at Tyddyn y Felin	53.2324	-4.21289	Natural Resources Wales	Natural History Museum, London	Natural History Museum, London
GBMNE22051-21	LC644372	BOLD:AEM7632	799[0n]	LC644372	11-Mar-2021	Paraleptophlebia sp. 2 HOWP-2021	Japan	Unnan	N/A	N/A	Masakazu Hayashi	Mined from GenBank, NCBI	Mined from GenBank, NCBI
GMEAP166-13	BIOUG02692-F11	BOLD:AAC5651	632[0n]	KR147419	04-Jul-2011	Paraleptophlebia sp. BOLDAAC5651	Canada	Small stream on righthand path of trail	45.5748	-78.5327	C.Freutel and G.Martin	Centre for Biodiversity Genomics	Centre for Biodiversity Genomics
LJMAY233-11	BIOUG00639-G10	BOLD:AAZ2514	658[0n]	JQ662106	01-May-2011	Paraleptophlebia sp.JMW1	United States	unnamed trib. to Boise Creek	40.944	-123.657	Kondratieff, Sandberg	Indiana University Bloomington	Indiana University Bloomington
EPHFI030-11	NO-EPH30	BOLD:AAU2089	658[0n]	JN299097	30-Jul-2010	Paraleptophlebia strandii	Norway	Steinbekken	69.231	29.1609	T. Ekrem, E. Stur	NTNU University Museum, Department of Natural History	NTNU University Museum, Department of Natural History
TRSKA4550-20	BIOUG57628-H01	BOLD:AAK5109	656[0n]	N/A	30-May-2018	Paraleptophlebia submarginata	Montenegro	Zlatica river	42.468	19.283	Tomasz Mamos, Grzegorz Michonski, Tomasz Rek	University of Lodz, Dept of Invertebrate Zoology and Hydrobiology	University of Lodz, Dept of Invertebrate Zoology and Hydrobiology
BBEPT124-10	10BBEPT-0123	BOLD:AAX2363	658[0n]	JQ663110	13-Jul-2010	Paraleptophlebia vaciva	Canada	Albert Canyon	51.107	-117.906	BIObus 2010	Centre for Biodiversity Genomics	Centre for Biodiversity Genomics
GBMNE22068-21	MZ820927	BOLD:ACP9858	658[0n]	MZ820927	12-Sep-2011	Paraleptophlebia westoni	Japan	Kanagawa	N/A	N/A	Ishiwata S	Mined from GenBank, NCBI	Mined from GenBank, NCBI
BARTH034-21	IU-INHS-862662	BOLD:AAO4088	564[0n]	N/A	30-May-2010	Paraleptophlebia guttata	United States	1.5 km SE Copper Harbor	47.461	-87.878	R. E. DeWalt	Illinois Natural History Survey	Illinois Natural History Survey	Voucher Status: voucher specimen preserved
LJGSM044-10	09LJGSM-044	BOLD:AAM7310	658[0n]	HQ571199	23-Jul-2009	Paraleptophlebia volitans	United States	Oconaluftee River	35.5167	-83.0167	C.R.Parker, A.Kumar	Indiana University Bloomington	Indiana University Bloomington	::taxonomy:genitalia fits volitans, but lacks the distinct dark markings normal for species::endTaxonomy:blacklight sheet
GMFIG584-12	BIOUG04082-D06	BOLD:AAU2089	626[0n]	N/A	15-Aug-2012	Paraleptophlebia strandii	Finland	Jolosjoki	65.148	25.838	Marko Mutanen	Centre for Biodiversity Genomics	Centre for Biodiversity Genomics
GST037-15	Psu_BBT130624_01	BOLD:AAK5109	658[0n]	KY261572	24-Jun-2013	Paraleptophlebia submarginata	Germany	Emergence Trap T2	50.662	9.624	Arne J. Beermann	University of Duisburg-Essen, Aquatic Ecology	University of Duisburg-Essen, Aquatic Ecology
FIEPT293-16	JI-BOLD-570	BOLD:ADD0736	658[0n]	MZ625584	02-Aug-2013	Paraleptophlebia werneri	Finland	Toermaeoja, Ahot	67.8276	29.4385	Jukka Salmela	Research Collection of Jari Ilmonen	Research Collection of Jari Ilmonen	hand-picked in ethanol
FIEPT292-16	JI-BOLD-569	BOLD:ADD0736	658[0n]	MZ627061	02-Aug-2013	Paraleptophlebia werneri	Finland	Toermaeoja, Ahot	67.8276	29.4385	Jukka Salmela	Research Collection of Jari Ilmonen	Research Collection of Jari Ilmonen	hand-picked in ethanol
FIEPT291-16	JI-BOLD-568	BOLD:ADD0736	658[0n]	MZ628579	02-Aug-2013	Paraleptophlebia werneri	Finland	Toermaeoja, Ahot	67.8276	29.4385	Jukka Salmela	Research Collection of Jari Ilmonen	Research Collection of Jari Ilmonen	hand-picked in ethanol
GMEAP193-13	BIOUG02702-A03	BOLD:AAC5651	634[0n]	KR147370	08-Jul-2011	Paraleptophlebia sp. BOLDAAC5651	Canada	Downstream of culvert, mid-sized rocky stream	45.5269	-78.4227	C.Freutel and G.Martin	Centre for Biodiversity Genomics	Centre for Biodiversity Genomics	Stream just below a slightly dammed larger body of water 2 kick net collection x 2 minutes 45
MHCOL153-07	CHU06-COL-153	BOLD:AAE2997	650[1n]	GU115425	08-Oct-2006	Paraleptophlebia debilis	Canada	Small Creek	58.731	-93.78	Arctic & Boreal Entomology	Centre for Biodiversity Genomics	Centre for Biodiversity Genomics	<VERBATIM LOCALITY>2 Km W, CNSC|Small Creek Ramsey Lk.|58.731|-93.78|</VERBATIM LOCALITY>
FIEPT288-16	JI-BOLD-565	BOLD:ADD0736	658[0n]	MZ623399	02-Aug-2013	Paraleptophlebia werneri	Finland	Toermaeoja, Ahot	67.8276	29.4385	Jukka Salmela	Research Collection of Jari Ilmonen	Research Collection of Jari Ilmonen	hand-picked in ethanol
FIEPT287-16	JI-BOLD-564	BOLD:ADD0736	658[0n]	MZ623174	02-Aug-2013	Paraleptophlebia werneri	Finland	Toermaeoja, Ahot	67.8276	29.4385	Jukka Salmela	Research Collection of Jari Ilmonen	Research Collection of Jari Ilmonen	hand-picked in ethanol
GST035-15	Psu_BBT130622_01	BOLD:AAK5109	658[0n]	KY262281	22-Jun-2013	Paraleptophlebia submarginata	Germany	Emergence Trap T2	50.662	9.624	Arne J. Beermann	University of Duisburg-Essen, Aquatic Ecology	University of Duisburg-Essen, Aquatic Ecology
DTNHM2579-21	013265630	BOLD:AAZ8151	633[0n]	N/A	06-Mar-2018	Paraleptophlebia werneri	United Kingdom	Llyn Padarn	53.1268	-4.13319	Natural Resources Wales	Natural History Museum, London	Natural History Museum, London
GMEAP161-13	BIOUG02692-F06	BOLD:AAC5651	600[0n]	KR141368	04-Jul-2011	Paraleptophlebia sp. BOLDAAC5651	Canada	Small stream on righthand path of trail	45.5748	-78.5327	C.Freutel and G.Martin	Centre for Biodiversity Genomics	Centre for Biodiversity Genomics
LJGSM025-10	09LJGSM-025	BOLD:AAM7307	658[0n]	HQ571186	19-Sep-2009	Paraleptophlebia guttata	United States	Cataloochee Creek	35.6457	-83.0764	Buchwalter et al.	Indiana University Bloomington	Indiana University Bloomington	site 2|OrigID: Paraleptophlebia
LJMAY232-11	BIOUG00639-G09	BOLD:AAZ2858	658[0n]	JQ662458	01-May-2011	Paraleptophlebia gregalis	United States	unnamed trib. to Boise Creek	40.944	-123.657	Kondratieff, Sandberg	Indiana University Bloomington	Indiana University Bloomington
MHCOL145-07	CHU06-COL-145	BOLD:AAE2997	658[1n]	GU115426	08-Oct-2006	Paraleptophlebia debilis	Canada	Small Creek	58.731	-93.78	Arctic & Boreal Entomology	Centre for Biodiversity Genomics	Centre for Biodiversity Genomics	<VERBATIM LOCALITY>2 Km W, CNSC|Small Creek Ramsey Lk.|58.731|-93.78|</VERBATIM LOCALITY>
LJMAY256-11	BIOUG00640-A10	BOLD:AAZ4569	658[0n]	JQ662385	08-Apr-2011	Paraleptophlebia kirchneri	United States	Crenshaw Road	36.408	-86.211	L. Jacobus	Indiana University Bloomington	Indiana University Bloomington
EPHFI027-11	NO-EPH27	BOLD:AAU2089	658[0n]	JN299094	27-Jul-2010	Paraleptophlebia strandii	Norway	Fen at Gaggavann	69.8237	25.2009	T. Ekrem, E. Stur	NTNU University Museum, Department of Natural History	NTNU University Museum, Department of Natural History
GST031-15	Psu_BBT130612_01	BOLD:AAK5109	623[0n]	KY262131	12-Jun-2013	Paraleptophlebia submarginata	Germany	Emergence Trap T2	50.662	9.624	Arne J. Beermann	University of Duisburg-Essen, Aquatic Ecology	University of Duisburg-Essen, Aquatic Ecology
GST023-15	Psu_BBT130517_03	BOLD:AAK5109	627[0n]	KY262055	17-May-2013	Paraleptophlebia submarginata	Germany	Emergence Trap T2	50.662	9.624	Arne J. Beermann	University of Duisburg-Essen, Aquatic Ecology	University of Duisburg-Essen, Aquatic Ecology
GBMNB59768-20	MH823259	BOLD:AED6174	624[0n]	MH823259	18-Apr-2012	Paraleptophlebia japonica	South Korea	Gyeongsangbuk-do Buhang-myeon Hadae-ri	N/A	N/A	N/A	Mined from GenBank, NCBI	Mined from GenBank, NCBI
PGCBG7304-20	BIOUG57603-G12	BOLD:AAK5109	656[0n]	N/A	31-May-2018	Paraleptophlebia submarginata	Montenegro	Rijeka Crnojevica	42.357	19.014	Piotr Gadawski, Michal Gadawski, Tomasz Mamos, Tomasz Rewicz, Andrzej Zawal	University of Lodz, Dept of Invertebrate Zoology and Hydrobiology	University of Lodz, Dept of Invertebrate Zoology and Hydrobiology
CPMAY124-10	09CPMAY-124	BOLD:AAK5110	658[0n]	HQ943499	28-Jul-2009	Paraleptophlebia volitans	Canada	Ludlow Parish	46.837	-66.337	A Papageorgiou	Centre for Biodiversity Genomics	Centre for Biodiversity Genomics
GST029-15	Psu_BBT130610_01	BOLD:AAK5109	658[0n]	KY261226	10-Jun-2013	Paraleptophlebia submarginata	Germany	Emergence Trap T2	50.662	9.624	Arne J. Beermann	University of Duisburg-Essen, Aquatic Ecology	University of Duisburg-Essen, Aquatic Ecology
GMOAP077-12	BIOUG02701-G05	BOLD:AAC5651	658[0n]	KR147732	08-Jul-2011	Paraleptophlebia sp. BOLDAAC5651	Canada	Downstream of culvert, mid-sized rocky stream	45.5269	-78.4227	C.Freutel and G.Martin	Centre for Biodiversity Genomics	Centre for Biodiversity Genomics	Stream just below a slightly dammed larger body of water 2 kick net collection x 2 minutes 45
RNMAY017-11	BIOUG00641-B08	BOLD:ABW1850	658[0n]	N/A	22-Sep-2009	Paraleptophlebia bicornuta	United States	Upper Whitefish Lake	N/A	N/A	R.L. Newell	Centre for Biodiversity Genomics	Centre for Biodiversity Genomics
CPMAY122-10	09CPMAY-122	BOLD:AAK5110	658[0n]	HQ943497	28-Jul-2009	Paraleptophlebia volitans	Canada	Southesk Parish	46.837	-66.337	A Papageorgiou	Centre for Biodiversity Genomics	Centre for Biodiversity Genomics
BARTH085-21	IU-INHS-862689	BOLD:AAM7307	658[0n]	N/A	10-Jun-2013	Paraleptophlebia strigula	United States	Sieg Ctr., 6.1 km W Tylersville	40.988	-77.498	R. E. DeWalt, E. J. South	Illinois Natural History Survey	Illinois Natural History Survey	Voucher Status: voucher specimen preserved
BARTH050-21	IU-INHS-583517	BOLD:AAE6818	658[0n]	N/A	15-Sep-2012	Paraleptophlebia debilis	United States	W of Toivola at Misery Rd.	47.011	-88.844	R. E. DeWalt	Illinois Natural History Survey	Illinois Natural History Survey	Voucher Status: voucher specimen preserved
EPHFI026-11	NO-EPH26	BOLD:AAU2089	658[0n]	JN299093	30-Jul-2010	Paraleptophlebia strandii	Norway	Ellenelva	69.2132	29.1536	T. Ekrem, E. Stur	NTNU University Museum, Department of Natural History	NTNU University Museum, Department of Natural History
GST039-15	Psu_BBT130704_01	BOLD:AAK5109	658[0n]	KY261194	04-Jul-2013	Paraleptophlebia submarginata	Germany	Emergence Trap T2	50.662	9.624	Arne J. Beermann	University of Duisburg-Essen, Aquatic Ecology	University of Duisburg-Essen, Aquatic Ecology
GST038-15	Psu_BBT130624_02	BOLD:AAK5109	658[0n]	KY262185	24-Jun-2013	Paraleptophlebia submarginata	Germany	Emergence Trap T2	50.662	9.624	Arne J. Beermann	University of Duisburg-Essen, Aquatic Ecology	University of Duisburg-Essen, Aquatic Ecology
UAMIC3908-21	UAM:Ento:407199	BOLD:AAE2997	601[0n]	N/A	18-Aug-2019	Paraleptophlebia	United States	Sitka, Beaver lake, north outlet	57.057	-135.2	Kitty L. LaBounty	University of Alaska Museum	University of Alaska Museum
UAMIC3907-21	UAM:Ento:407197	BOLD:AAE2997	648[0n]	N/A	18-Aug-2019	Paraleptophlebia	United States	Sitka, Beaver lake, north outlet	57.057	-135.2	Kitty L. LaBounty	University of Alaska Museum	University of Alaska Museum
GST034-15	Psu_BBT130616_03	BOLD:AAK5109	658[0n]	KY261754	16-Jun-2013	Paraleptophlebia submarginata	Germany	Emergence Trap T2	50.662	9.624	Arne J. Beermann	University of Duisburg-Essen, Aquatic Ecology	University of Duisburg-Essen, Aquatic Ecology
GST033-15	Psu_BBT130616_02	BOLD:AAK5109	658[0n]	KY261575	16-Jun-2013	Paraleptophlebia submarginata	Germany	Emergence Trap T2	50.662	9.624	Arne J. Beermann	University of Duisburg-Essen, Aquatic Ecology	University of Duisburg-Essen, Aquatic Ecology
GST032-15	Psu_BBT130616_01	BOLD:AAK5109	658[0n]	KY261310	16-Jun-2013	Paraleptophlebia submarginata	Germany	Emergence Trap T2	50.662	9.624	Arne J. Beermann	University of Duisburg-Essen, Aquatic Ecology	University of Duisburg-Essen, Aquatic Ecology
GBMNE22048-21	MZ820944	BOLD:AEN2611	658[0n]	MZ820944	25-Apr-2010	Paraleptophlebia japonica	Japan	Ito, Wakayama	N/A	N/A	Takemon Y	Mined from GenBank, NCBI	Mined from GenBank, NCBI
BIOAI029-14	BIOUG09888-C05	BOLD:AAE2997	661[0n]	KR140884	20-Jul-2012	Paraleptophlebia debilis	Canada	fast flowing river at the source of a waterfall	53.199	-117.922	BIOBus 2012	Centre for Biodiversity Genomics	Centre for Biodiversity Genomics	freshwater sampling|overcast|20C
GST028-15	Psu_BBT130602_01	BOLD:AAK5109	658[0n]	KY262486	02-Jun-2013	Paraleptophlebia submarginata	Germany	Emergence Trap T2	50.662	9.624	Arne J. Beermann	University of Duisburg-Essen, Aquatic Ecology	University of Duisburg-Essen, Aquatic Ecology
GST027-15	Psu_BBT130523_01	BOLD:AAK5109	651[0n]	KY261204	23-May-2013	Paraleptophlebia submarginata	Germany	Emergence Trap T2	50.662	9.624	Arne J. Beermann	University of Duisburg-Essen, Aquatic Ecology	University of Duisburg-Essen, Aquatic Ecology
GST026-15	Psu_BBT130521_01	BOLD:AAK5109	630[0n]	KY261414	21-May-2013	Paraleptophlebia submarginata	Germany	Emergence Trap T2	50.662	9.624	Arne J. Beermann	University of Duisburg-Essen, Aquatic Ecology	University of Duisburg-Essen, Aquatic Ecology
GST025-15	Psu_BBT130519_02	BOLD:AAK5109	624[0n]	KY261742	19-May-2013	Paraleptophlebia submarginata	Germany	Emergence Trap T2	50.662	9.624	Arne J. Beermann	University of Duisburg-Essen, Aquatic Ecology	University of Duisburg-Essen, Aquatic Ecology
GST024-15	Psu_BBT130519_01	BOLD:AAK5109	538[0n]	KY261941	19-May-2013	Paraleptophlebia submarginata	Germany	Emergence Trap T2	50.662	9.624	Arne J. Beermann	University of Duisburg-Essen, Aquatic Ecology	University of Duisburg-Essen, Aquatic Ecology
GBMNE22053-21	LC644370	BOLD:AEM7632	755[0n]	LC644370	19-Mar-2019	Paraleptophlebia sp. 2 HOWP-2021	Japan	Shimane, Oda	N/A	N/A	Masakazu Hayashi	Mined from GenBank, NCBI	Mined from GenBank, NCBI
GST021-15	Psu_BBT130517_01	BOLD:AAK5109	627[0n]	KY261397	17-May-2013	Paraleptophlebia submarginata	Germany	Emergence Trap T2	50.662	9.624	Arne J. Beermann	University of Duisburg-Essen, Aquatic Ecology	University of Duisburg-Essen, Aquatic Ecology
GMNCJ053-13	BIOUG06945-F10	BOLD:ACI2775	576[0n]	N/A	12-Jun-2012	Paraleptophlebia	United States	Enivornmental Learning Centre	48.719	-121.117	Regina Rochefort	Centre for Biodiversity Genomics	Centre for Biodiversity Genomics
EPCHU345-07	07PROBE-07083	BOLD:AAC5685	630[1n]	GU115443	25-Jul-2007	Paraleptophlebia praepedita	Canada	Churchill river at the Weir	58.676	-94.168	T. Ekrem	Centre for Biodiversity Genomics	Centre for Biodiversity Genomics	Sweep net<VERBATIM LOCALITY>|Churchill river at the Weir|58.676|-94.168|1</VERBATIM LOCALITY>
CPMAY121-10	09CPMAY-121	BOLD:AAK5110	658[0n]	HQ943496	28-Jul-2009	Paraleptophlebia volitans	Canada	Southesk Parish	46.837	-66.337	A Papageorgiou	Centre for Biodiversity Genomics	Centre for Biodiversity Genomics
GMOAP080-12	BIOUG02701-G08	BOLD:AAC5651	658[0n]	KR144740	08-Jul-2011	Paraleptophlebia sp. BOLDAAC5651	Canada	Downstream of culvert, mid-sized rocky stream	45.5269	-78.4227	C.Freutel and G.Martin	Centre for Biodiversity Genomics	Centre for Biodiversity Genomics	Stream just below a slightly dammed larger body of water 2 kick net collection x 2 minutes 45
ECCAC017-09	Cbref-017	BOLD:AAC5651	629[2n]	GU712512	18-Aug-2009	Paraleptophlebia cf. debilis	Canada	UNB Woodlot	45.9184	-66.6405	DB, KH, AP	Biodiversity Institute of Ontario	Biodiversity Institute of Ontario	<p>BestBCDID:Paraleptophlebia XZ sp. NB1</p>|OrigID: Paraleptophlebia XZ sp. NB1
FBAQU216-09	BC ZSM AQU 00216	BOLD:AAK5109	658[0n]	HM421999	24-Apr-2009	Paraleptophlebia submarginata	Germany	Kinsach oberhalb Rattiszell, 2,5 km S Stallwang	49.031	12.659	Hess, M. & U. Heckes	SNSB, Zoologische Staatssammlung Muenchen	SNSB, Zoologische Staatssammlung Muenchen
GST020-15	Psu_BBT130508_01	BOLD:AAK5109	610[0n]	KY261512	08-May-2013	Paraleptophlebia submarginata	Germany	Emergence Trap T2	50.662	9.624	Arne J. Beermann	University of Duisburg-Essen, Aquatic Ecology	University of Duisburg-Essen, Aquatic Ecology
GBMNB59767-20	MH823258	BOLD:AED6174	624[0n]	MH823258	18-Jun-2012	Paraleptophlebia japonica	South Korea	Chungcheongbuk-do Yeongdong-gun Maegok-myeon	N/A	N/A	N/A	Mined from GenBank, NCBI	Mined from GenBank, NCBI
INRMA561-12	BIOUG02796-C07	BOLD:ABW1850	442[0n]	N/A	17-Aug-2008	Paraleptophlebia bicornuta	Canada	Vidette, Snohoosh Lake where Deadman River flows into lake	51.099	-120.877	C.Copley ,D.Copley ,J.Miskelly	Royal British Columbia Museum	Royal British Columbia Museum
BARTH035-21	IU-INHS-862663	BOLD:AEH9620	594[3n]	N/A	23-May-2010	Paraleptophlebia praepedita	United States	1.5 km E Maplewood, Bridge Co. Rd.	44.748	-87.861	R. E. DeWalt	Illinois Natural History Survey	Illinois Natural History Survey	Voucher Status: voucher specimen preserved
TRSKA4556-20	BIOUG57628-H07	BOLD:AAK5109	651[0n]	N/A	30-May-2018	Paraleptophlebia submarginata	Montenegro	Drume Vitoja	42.325	19.363	Tomasz Mamos, Grzegorz Michonski, Tomasz Rek	University of Lodz, Dept of Invertebrate Zoology and Hydrobiology	University of Lodz, Dept of Invertebrate Zoology and Hydrobiology
BARTH033-21	IU-INHS-862661	BOLD:AAO4088	658[0n]	N/A	30-May-2010	Paraleptophlebia guttata	United States	1.5 km SE Copper Harbor	47.461	-87.878	R. E. DeWalt	Illinois Natural History Survey	Illinois Natural History Survey	Voucher Status: voucher specimen preserved
FAMAY040-07	FAMUBOLD0040	BOLD:AAK5110	658[0n]	JQ662229	N/A	Paraleptophlebia volitans	United States	Boiling Ck	N/A	N/A	N/A	Florida Agricultural and Mechanical University	Florida Agricultural and Mechanical University
FBAQU840-10	BC ZSM AQU 00840	BOLD:AAK5109	658[0n]	HQ563241	24-Mar-2010	Paraleptophlebia submarginata	Germany	Alz zwischen Offling und Niesgau (Gde. Altenmarkt/Seeon-Seebruck)	48.426	12.523	Hess, M. & U. Heckes	SNSB, Zoologische Staatssammlung Muenchen	SNSB, Zoologische Staatssammlung Muenchen	Identifier Institution: Buero H2 Muenchen | Donor email: hess@buero-h2.de
BARTH027-21	IU-INHS-564083	BOLD:AAC5685	651[0n]	N/A	23-May-2010	Paraleptophlebia cf. sticta	United States	5.7 km W Sturgeon Bay at Eliason Rd.	44.857	-87.467	R. E. DeWalt, M. Pessino, M. M. Brown, E. W. Hernandez	Illinois Natural History Survey	Illinois Natural History Survey	Voucher Status: voucher specimen preserved
EBECH036-11	BIOUG00929-C12	BOLD:AAE6818	658[2n]	JN299016	25-Aug-2010	Paraleptophlebia sp. CHU1	Canada	Creek W	58.7459	-93.895	E.Boyle	Centre for Biodiversity Genomics	Centre for Biodiversity Genomics	Sub: Rock: Veg: Reed and aquatic plants: Depth: 48cm: Fish & frogs
EBECH035-11	BIOUG00929-C11	BOLD:AAE6818	658[0n]	JN299015	25-Aug-2010	Paraleptophlebia sp. CHU1	Canada	Creek W	58.7459	-93.895	E.Boyle	Centre for Biodiversity Genomics	Centre for Biodiversity Genomics	Sub: Rock: Veg: Reed and aquatic plants: Depth: 48cm: Fish & frogs
GBMNE22046-21	MZ820913	BOLD:ACP9796	658[0n]	MZ820913	24-Apr-2010	Paraleptophlebia japonica	Japan	Hashimoto, Wakayama	N/A	N/A	Takemon Y	Mined from GenBank, NCBI	Mined from GenBank, NCBI
GMOAP076-12	BIOUG02701-G04	BOLD:AAC5651	658[0n]	KR147551	08-Jul-2011	Paraleptophlebia sp. BOLDAAC5651	Canada	Downstream of culvert, mid-sized rocky stream	45.5269	-78.4227	C.Freutel and G.Martin	Centre for Biodiversity Genomics	Centre for Biodiversity Genomics	Stream just below a slightly dammed larger body of water 2 kick net collection x 2 minutes 11
CREPH191-16	E-191-CR4S	BOLD:ABW1850	609[0n]	MH916965	11-Aug-2015	Paraleptophlebia bicornuta	Canada	Crooked River	54.388	-122.633	D.Huber,D.Erasmus,C.Shrimpton	Centre for Biodiversity Genomics	Centre for Biodiversity Genomics
GMFRG063-14	BIOUG16343-B05	BOLD:ADX8083	564[0n]	N/A	07-Jul-2014	Paraleptophlebia guttata	United States	Smithsonian Conservation Biology Institute, Large Forest Dynamics Plot	38.892	-78.167	Kristina J. Anderson	Centre for Biodiversity Genomics	Centre for Biodiversity Genomics
CREPH189-16	E-189-CR1S	BOLD:ABW1850	609[0n]	MH917070	11-Aug-2015	Paraleptophlebia bicornuta	Canada	Crooked River	54.458	-122.722	D.Huber,D.Erasmus,C.Shrimpton	Centre for Biodiversity Genomics	Centre for Biodiversity Genomics
TRSKA4533-20	BIOUG57628-F08	BOLD:AAK5109	655[0n]	N/A	30-May-2018	Paraleptophlebia submarginata	Montenegro	Zlatica river	42.468	19.283	Tomasz Mamos, Grzegorz Michonski, Tomasz Rek	University of Lodz, Dept of Invertebrate Zoology and Hydrobiology	University of Lodz, Dept of Invertebrate Zoology and Hydrobiology
GBMNE22044-21	MZ820942	BOLD:ACP9796	658[0n]	MZ820942	24-Apr-2010	Paraleptophlebia japonica	Japan	Hashimoto, Wakayama	N/A	N/A	Takemon Y	Mined from GenBank, NCBI	Mined from GenBank, NCBI
GBMNE22070-21	LC644368	BOLD:ACP9858	787[0n]	LC644368	10-Oct-2019	Paraleptophlebia westoni	Japan	Shimane, Okinoshima	N/A	N/A	Masakazu Hayashi	Mined from GenBank, NCBI	Mined from GenBank, NCBI
SGABR2804-12	SCCWRP0249002	BOLD:ACC5320	640[0n]	N/A	18-Jun-2012	Paraleptophlebia	United States	Big Mermaids Canyon	34.246	-117.901	W. Willis	Centre for Biodiversity Genomics	Centre for Biodiversity Genomics
SGABR2803-12	SCCWRP0249001	BOLD:ACC5320	637[0n]	N/A	18-Jun-2012	Paraleptophlebia	United States		34.246	-117.901	W. Willis	Centre for Biodiversity Genomics	Centre for Biodiversity Genomics
MHCOL109-07	CHU06-COL-109	BOLD:AAE2997	627[1n]	GU115423	08-Oct-2006	Paraleptophlebia debilis	Canada	Small Creek	58.731	-93.78	Arctic & Boreal Entomology	Centre for Biodiversity Genomics	Centre for Biodiversity Genomics	<VERBATIM LOCALITY>2 Km W, CNSC|Small Creek Ramsey Lk.|58.731|-93.78|</VERBATIM LOCALITY>
GMNCJ054-13	BIOUG06945-F11	BOLD:ACI2986	567[0n]	N/A	12-Jun-2012	Paraleptophlebia	United States	Enivornmental Learning Centre	48.719	-121.117	Regina Rochefort	Centre for Biodiversity Genomics	Centre for Biodiversity Genomics
FBAQU1262-12	BCZSMAQU001072	BOLD:AAK5109	630[0n]	KY261408	11-May-2011	Paraleptophlebia submarginata	Germany	Donau 1,5 km NW Gundremmingen, Fkm 2551,7 rechts, oh KW-Ableitung, uh Mindel-Mdg.	48.51	10.39	Hess, M. & U. Heckes	SNSB, Zoologische Staatssammlung Muenchen	SNSB, Zoologische Staatssammlung Muenchen
TRSKA4518-20	BIOUG57628-E05	BOLD:AAK5109	655[0n]	N/A	30-May-2018	Paraleptophlebia submarginata	Montenegro	Zlatica river	42.468	19.283	Tomasz Mamos, Grzegorz Michonski, Tomasz Rek	University of Lodz, Dept of Invertebrate Zoology and Hydrobiology	University of Lodz, Dept of Invertebrate Zoology and Hydrobiology
GBMNE22069-21	MZ820928	BOLD:ACP9858	658[0n]	MZ820928	12-Sep-2011	Paraleptophlebia westoni	Japan	Ashigarakami, Kanagawa	N/A	N/A	Ishiwata S	Mined from GenBank, NCBI	Mined from GenBank, NCBI
GBMNE22067-21	MZ820926	BOLD:ACP9858	658[0n]	MZ820926	12-Sep-2011	Paraleptophlebia westoni	Japan	Ashigarakami, Kanagawa	N/A	N/A	Ishiwata S	Mined from GenBank, NCBI	Mined from GenBank, NCBI
GBMNE22066-21	MZ820920	BOLD:AEN4446	658[0n]	MZ820920	14-Apr-2011	Paraleptophlebia spinosa	Japan	Yoshino, Nara	N/A	N/A	Wakimura K	Mined from GenBank, NCBI	Mined from GenBank, NCBI
GBMNE22065-21	MZ820925	BOLD:AEN4446	658[0n]	MZ820925	14-Apr-2011	Paraleptophlebia spinosa	Japan	Yoshino, Nara	N/A	N/A	Wakimura K	Mined from GenBank, NCBI	Mined from GenBank, NCBI
GBMNE22064-21	MZ820941	BOLD:ACD8295	658[0n]	MZ820941	28-Apr-2013	Paraleptophlebia sp. OPU BS P2013-202	Japan	Hashimoto, Wakayama	N/A	N/A	Takemon Y	Mined from GenBank, NCBI	Mined from GenBank, NCBI
GBMNE22063-21	MZ820940	BOLD:ACD8295	658[0n]	MZ820940	28-Apr-2013	Paraleptophlebia sp. OPU BS P2013-200	Japan	Hashimoto, Wakayama	N/A	N/A	Takemon Y	Mined from GenBank, NCBI	Mined from GenBank, NCBI
GBMNE22062-21	MZ820922	BOLD:ACD8295	658[0n]	MZ820922	27-Apr-2013	Paraleptophlebia sp. OPU BS P2013-106	Japan	Yoshino, Nara	N/A	N/A	Takemon Y	Mined from GenBank, NCBI	Mined from GenBank, NCBI
GBMNE22061-21	MZ820921	BOLD:ACD8295	658[0n]	MZ820921	27-Apr-2013	Paraleptophlebia sp. OPU BS P2013-105	Japan	Yoshino, Nara	N/A	N/A	Takemon Y	Mined from GenBank, NCBI	Mined from GenBank, NCBI
GBMNE22060-21	OK501183	BOLD:AEN0452	658[0n]	OK501183	25-Apr-2021	Paraleptophlebia sp. OPU BS 2021-174-IC-EP	Japan	Ichihara, Kyoto	N/A	N/A	Takemon Y	Mined from GenBank, NCBI	Mined from GenBank, NCBI
GBMNE22059-21	OK501177	BOLD:ACD8295	658[0n]	OK501177	24-Apr-2021	Paraleptophlebia sp. OPU BS 2021-166-DB-EP	Japan	Ito, Wakayama	N/A	N/A	Takemon Y	Mined from GenBank, NCBI	Mined from GenBank, NCBI
GBMNE22058-21	MZ820935	BOLD:ACD8295	658[0n]	MZ820935	24-Apr-2021	Paraleptophlebia sp. OPU BS 2021-130-DB-EP	Japan	Ito, Wakayama	N/A	N/A	Kato M	Mined from GenBank, NCBI	Mined from GenBank, NCBI
GBMNE22057-21	MZ820912	BOLD:ACD8295	658[0n]	MZ820912	24-Apr-2021	Paraleptophlebia sp. OPU BS 2021-128-DB-EP	Japan	Ito, Wakayama	N/A	N/A	Kato M	Mined from GenBank, NCBI	Mined from GenBank, NCBI
GBMNE22056-21	MZ820911	BOLD:ACD8295	658[0n]	MZ820911	24-Apr-2021	Paraleptophlebia sp. OPU BS 2021-125-DB-EP	Japan	Ito, Wakayama	N/A	N/A	Kato M	Mined from GenBank, NCBI	Mined from GenBank, NCBI
GBMNE22055-21	MZ820910	BOLD:ACD8295	658[0n]	MZ820910	11-Apr-2021	Paraleptophlebia sp. OPU BS 2021-037-KM-EP	Japan	Ito, Wakayama	N/A	N/A	Wakimura K	Mined from GenBank, NCBI	Mined from GenBank, NCBI
GBMNE22054-21	MZ820909	BOLD:ACD8295	658[0n]	MZ820909	11-Apr-2021	Paraleptophlebia sp. OPU BS 2021-035-KM-EP	Japan	Ito, Wakayama	N/A	N/A	Wakimura K	Mined from GenBank, NCBI	Mined from GenBank, NCBI
EPHNB050-09	09NBMAY-0050	BOLD:AAF8032	590[0n]	JQ662342	15-Jul-2008	Paraleptophlebia sp.XZ1	Canada	Little SW Site	46.953	-65.871	S.Ross, M.Price,K.Baisley,N.Poirier	Centre for Biodiversity Genomics	Centre for Biodiversity Genomics	Malaise trap
GBMNE22052-21	LC644371	BOLD:AEM7632	799[0n]	LC644371	26-Mar-2019	Paraleptophlebia sp. 2 HOWP-2021	Japan	Shimane, Matsu	N/A	N/A	Masakazu Hayashi	Mined from GenBank, NCBI	Mined from GenBank, NCBI
GMEAP264-13	BIOUG02702-G02	BOLD:ACC6500	614[0n]	KR140755	13-Jul-2011	Paraleptophlebia sp. BOLDACC6500	Canada	1.5 km after Payne`s Pine Trail, west of bridge where river meanders towards road	45.7018	-77.7686	C.Freutel and G.Martin	Centre for Biodiversity Genomics	Centre for Biodiversity Genomics	Fish plus 2 kick net collection x 2 minutes 23
GBMNE22050-21	LC644373	BOLD:AEM7632	786[0n]	LC644373	17-Mar-2021	Paraleptophlebia sp. 2 HOWP-2021	Japan	Shimane, Ama	N/A	N/A	Takayuki Fukuda	Mined from GenBank, NCBI	Mined from GenBank, NCBI
GBMNE22049-21	LC644369	BOLD:AEN7435	787[0n]	LC644369	23-Feb-2021	Paraleptophlebia sp. 1 HOWP-2021	Japan	Shimane, Izumo	N/A	N/A	Masakazu Hayashi	Mined from GenBank, NCBI	Mined from GenBank, NCBI
GMOAP079-12	BIOUG02701-G07	BOLD:AAC5651	658[0n]	KR140390	08-Jul-2011	Paraleptophlebia sp. BOLDAAC5651	Canada	Downstream of culvert, mid-sized rocky stream	45.5269	-78.4227	C.Freutel and G.Martin	Centre for Biodiversity Genomics	Centre for Biodiversity Genomics	Stream just below a slightly dammed larger body of water 2 kick net collection x 2 minutes 15
GBMNE22047-21	MZ820943	BOLD:AEN2610	658[0n]	MZ820943	24-Apr-2010	Paraleptophlebia japonica	Japan	Hashimoto, Wakayama	N/A	N/A	Takemon Y	Mined from GenBank, NCBI	Mined from GenBank, NCBI
UAMIC4353-21	UAM:Ento:404701	BOLD:AAE2997	658[0n]	N/A	09-Jul-2019	Paraleptophlebia	United States	Sitka, Thimbleberry Lake	57.041	-135.255	Kitty L. LaBounty; Derek S. Sikes	University of Alaska Museum	University of Alaska Museum
GBMNE22045-21	MZ820919	BOLD:ACP9796	658[0n]	MZ820919	24-Apr-2010	Paraleptophlebia japonica	Japan	Hashimoto, Wakayama	N/A	N/A	Takemon Y	Mined from GenBank, NCBI	Mined from GenBank, NCBI
GMOZB1592-17	BIOUG36381-C04	BOLD:AAU2089	583[0n]	N/A	20-Jul-2015	Paraleptophlebia strandii	Canada	Calcareous Fen	60.7518	-135.125	C.S. Guppy	Centre for Biodiversity Genomics	Centre for Biodiversity Genomics
GMOZB1591-17	BIOUG36381-C03	BOLD:ADA2951	589[0n]	N/A	20-Jul-2015	Paraleptophlebia debilis	Canada	Calcareous Fen	60.7518	-135.125	C.S. Guppy	Centre for Biodiversity Genomics	Centre for Biodiversity Genomics
GMFIG583-12	BIOUG04082-D05	BOLD:AAU2089	627[0n]	N/A	15-Aug-2012	Paraleptophlebia strandii	Finland	Jolosjoki	65.148	25.838	Marko Mutanen	Centre for Biodiversity Genomics	Centre for Biodiversity Genomics
UAMIC4348-21	UAM:Ento:404692	BOLD:AAE2997	609[0n]	N/A	09-Jul-2019	Paraleptophlebia	United States	Sitka, Thimbleberry Creek	57.039	-135.256	Kitty L. LaBounty; Derek S. Sikes	University of Alaska Museum	University of Alaska Museum
CPMAY135-10	09CPMAY-135	BOLD:AAO4088	658[0n]	HQ943509	07-Jul-2009	Paraleptophlebia guttata	Canada	Cheticamp River	47.2947	-61.624	N/A	Centre for Biodiversity Genomics	Centre for Biodiversity Genomics
EPHNB035-09	09NBMAY-0035	BOLD:AAF8032	658[0n]	JQ661788	15-Jul-2008	Paraleptophlebia sp.XZ1	Canada	Little SW Site	46.953	-65.871	S.Ross, M.Price,K.Baisley,N.Poirier	Centre for Biodiversity Genomics	Centre for Biodiversity Genomics	Malaise trap
GMEAP250-13	BIOUG02702-E12	BOLD:ACC6500	638[0n]	KR147522	13-Jul-2011	Paraleptophlebia sp. BOLDACC6500	Canada	1.5 km after Payne`s Pine Trail, west of bridge where river meanders towards road	45.7018	-77.7686	C.Freutel and G.Martin	Centre for Biodiversity Genomics	Centre for Biodiversity Genomics	Fish plus 2 kick net collection x 2 minutes 62
GMFIG582-12	BIOUG04082-D04	BOLD:AAU2089	627[0n]	N/A	15-Aug-2012	Paraleptophlebia strandii	Finland	Oulu, NE of Kiiminki	65.148	25.838	Marko Mutanen	Centre for Biodiversity Genomics	Centre for Biodiversity Genomics
GMFIG581-12	BIOUG04082-D03	BOLD:AAU2089	627[0n]	N/A	15-Aug-2012	Paraleptophlebia strandii	Finland	Oulu, NE of Kiiminki	65.148	25.838	Marko Mutanen	Centre for Biodiversity Genomics	Centre for Biodiversity Genomics
ECCAC096-09	Cbref-096	BOLD:AAC5651	658[0n]	GU712946	18-Aug-2009	Paraleptophlebia cf. debilis	Canada	UNB Woodlot	45.9184	-66.6405	DB, KH, AP	Biodiversity Institute of Ontario	Biodiversity Institute of Ontario	<p>BestBCDID:Paraleptophlebia XZ sp. NB1</p>|OrigID: Paraleptophlebia XZ sp. NB1
CREPH129-16	E-129-CR2BM	BOLD:AAE2997	625[0n]	MH916947	17-Jul-2015	Paraleptophlebia debilis	Canada	Crooked River	54.484	-122.721	D.Huber,D.Erasmus,C.Shrimpton	Centre for Biodiversity Genomics	Centre for Biodiversity Genomics
CREPH128-16	E-128-CR4M	BOLD:AAE2997	618[0n]	MH916919	02-Jul-2015	Paraleptophlebia debilis	Canada	Crooked River	54.388	-122.633	D.Huber,D.Erasmus,C.Shrimpton	Centre for Biodiversity Genomics	Centre for Biodiversity Genomics
CREPH127-16	E-127-CR1UM	BOLD:ADA2951	597[3n]	MH917063	02-Jul-2015	Paraleptophlebia debilis	Canada	Crooked River	54.458	-122.722	D.Huber,D.Erasmus,C.Shrimpton	Centre for Biodiversity Genomics	Centre for Biodiversity Genomics
GBA17290-14	KF563025	BOLD:ACP9858	655[0n]	KF563025	12-Sep-2011	Paraleptophlebia westoni	Japan	Ashigarakami, Kanagawa	N/A	N/A	Shin-ichi Ishiwata	Mined from GenBank, NCBI	Mined from GenBank, NCBI
SBGB073-03	AY165701	BOLD:AAD3328	624[0n]	AY165701	N/A	Leptophlebia nebulosa	N/A	N/A	N/A	N/A	N/A	Mined from GenBank, NCBI	Mined from GenBank, NCBI
GBMH13134-19	LN995549	BOLD:AAN1998	652[0n]	LN995549	03-Jun-2005	Leptophlebia marginata	Finland	Outokumpu	N/A	N/A	N/A	Mined from GenBank, NCBI	Mined from GenBank, NCBI
GBMH13133-19	LN995547	BOLD:AAN1998	652[0n]	LN995547	03-Jun-2005	Leptophlebia marginata	Finland	Outokumpu	N/A	N/A	N/A	Mined from GenBank, NCBI	Mined from GenBank, NCBI
GBMH12108-19	KJ674893	BOLD:ACL7120	645[0n]	KJ674893	17-Jul-2010	Leptophlebia sp. ROM 2010628 EGB005	Canada	Goose Bay	53.2742	-60.4954	D. Giberson	Mined from GenBank, NCBI	Mined from GenBank, NCBI
GBMH13131-19	LN995544	BOLD:AAN1998	652[2n]	LN995544	03-Jun-2005	Leptophlebia marginata	Finland	Outokumpu	N/A	N/A	N/A	Mined from GenBank, NCBI	Mined from GenBank, NCBI
GBMH13130-19	LN995543	BOLD:AAN1998	652[0n]	LN995543	03-Jun-2005	Leptophlebia marginata	Finland	Outokumpu	N/A	N/A	N/A	Mined from GenBank, NCBI	Mined from GenBank, NCBI
GMEAP230-13	BIOUG02702-D04	BOLD:AAA7017	628[0n]	KR143925	12-Jul-2011	Leptophlebia sp. BOLDAAA7017	Canada	Small stream	46.081	-78.4388	C.Freutel and G.Martin	Centre for Biodiversity Genomics	Centre for Biodiversity Genomics	Lost first kick of R2, which held a lot of crayfish 2 kick net collection x 2 minutes 15 ephemeroptera, 1 plecoptera
GMEAP229-13	BIOUG02702-D03	BOLD:ACL7120	627[0n]	KR146698	12-Jul-2011	Leptophlebia sp. BOLDAAX5673	Canada	Small stream	46.081	-78.4388	C.Freutel and G.Martin	Centre for Biodiversity Genomics	Centre for Biodiversity Genomics	Lost first kick of R2, which held a lot of crayfish 2 kick net collection x 2 minutes 15 ephemeroptera, 1 plecoptera
GMEAP228-13	BIOUG02702-D02	BOLD:ACL7120	630[0n]	KR145148	12-Jul-2011	Leptophlebia sp. BOLDAAX5673	Canada	Small stream	46.081	-78.4388	C.Freutel and G.Martin	Centre for Biodiversity Genomics	Centre for Biodiversity Genomics	Lost first kick of R2, which held a lot of crayfish 2 kick net collection x 2 minutes 15 ephemeroptera, 1 plecoptera
GMEAP227-13	BIOUG02702-D01	BOLD:ACL7357	630[0n]	KR146184	12-Jul-2011	Leptophlebia sp. BOLDAAX5673	Canada	Small stream	46.081	-78.4388	C.Freutel and G.Martin	Centre for Biodiversity Genomics	Centre for Biodiversity Genomics	Lost first kick of R2, which held a lot of crayfish 2 kick net collection x 2 minutes 15 ephemeroptera, 1 plecoptera
GMEAP226-13	BIOUG02702-C12	BOLD:ACL7120	630[0n]	KR144084	12-Jul-2011	Leptophlebia sp. BOLDAAX5673	Canada	Small stream	46.081	-78.4388	C.Freutel and G.Martin	Centre for Biodiversity Genomics	Centre for Biodiversity Genomics	Lost first kick of R2, which held a lot of crayfish 2 kick net collection x 2 minutes 15 ephemeroptera, 1 plecoptera
GMEAP245-13	BIOUG02702-E07	BOLD:ACL7120	630[0n]	KR142894	12-Jul-2011	Leptophlebia sp. BOLDAAX5673	Canada	Small stream	46.081	-78.4388	C.Freutel and G.Martin	Centre for Biodiversity Genomics	Centre for Biodiversity Genomics	Lost first kick of R2, which held a lot of crayfish 2 kick net collection x 2 minutes 15 ephemeroptera, 1 plecoptera
CREPH111-16	E-111-CR1HM	BOLD:AAA7017	624[0n]	MH917027	28-May-2015	Leptophlebia nebulosa	Canada	Crooked River	54.458	-122.722	D.Huber,D.Erasmus,C.Shrimpton	Centre for Biodiversity Genomics	Centre for Biodiversity Genomics
SBGB058-03	AY165686	BOLD:AAA7019	624[0n]	AY165686	N/A	Leptophlebia intermedia	N/A	N/A	N/A	N/A	N/A	Mined from GenBank, NCBI	Mined from GenBank, NCBI
CREPH109-16	E-109-CR1HM	BOLD:AAA7017	624[0n]	MH916969	28-May-2015	Leptophlebia nebulosa	Canada	Crooked River	54.458	-122.722	D.Huber,D.Erasmus,C.Shrimpton	Centre for Biodiversity Genomics	Centre for Biodiversity Genomics
GBMIN65337-17	LN995552	BOLD:AAN1998	652[0n]	LN995552	03-Jun-2005	Leptophlebia marginata	Finland	Outokumpu	N/A	N/A	N/A	Mined from GenBank, NCBI	Mined from GenBank, NCBI
CREPH103-16	E-103-CR3M	BOLD:AAA7017	623[0n]	MH916891	28-May-2015	Leptophlebia nebulosa	Canada	Crooked River	54.642	-122.742	D.Huber,D.Erasmus,C.Shrimpton	Centre for Biodiversity Genomics	Centre for Biodiversity Genomics
CREPH102-16	E-102-CR3M	BOLD:AAA7017	606[0n]	MH917047	28-May-2015	Leptophlebia nebulosa	Canada	Crooked River	54.642	-122.742	D.Huber,D.Erasmus,C.Shrimpton	Centre for Biodiversity Genomics	Centre for Biodiversity Genomics
GASBB533-18	BIOUG43950-E02	BOLD:AAN1998	658[0n]	N/A	04-Sep-2018	Leptophlebia marginata	Finland	Kaerkisoja metsae	64.0478	23.8479	Jarno Turunen	Centre for Biodiversity Genomics	Centre for Biodiversity Genomics
GBMH13138-19	LN995558	BOLD:AAN1998	652[0n]	LN995558	03-Jun-2005	Leptophlebia marginata	Finland	Outokumpu	N/A	N/A	N/A	Mined from GenBank, NCBI	Mined from GenBank, NCBI
GBMH13140-19	LN995561	BOLD:AAN1998	652[0n]	LN995561	03-Jun-2005	Leptophlebia marginata	Finland	Outokumpu	N/A	N/A	N/A	Mined from GenBank, NCBI	Mined from GenBank, NCBI
AMIH027-08	1915980668	BOLD:AAA7018	610[0n]	HQ152197	29-Mar-2006	Leptophlebia cupida	United States	UT POTOMAC RIVER	38.436	-77.2524	Maryland-Dept Natural Resources	United States Environmental Protection Agency	United States Environmental Protection Agency	LastID: Leptophlebia cupida by Istvan Turcsanyi
CREPH082-16	E82-CR100	BOLD:AAA7017	624[4n]	MH916924	18-Jun-2014	Leptophlebia nebulosa	Canada	Crooked River	54.446	-122.653	D.Huber,D.Erasmus,C.Shrimpton	Centre for Biodiversity Genomics	Centre for Biodiversity Genomics
AMIH022-08	1715981049	BOLD:AAA7018	617[0n]	HQ152196	29-Mar-2006	Leptophlebia cupida	United States	UT POTOMAC RIVER	38.436	-77.2524	Maryland-Dept Natural Resources	United States Environmental Protection Agency	United States Environmental Protection Agency	LastID: Leptophlebia cupida by Istvan Turcsanyi
GBMH12066-19	KJ675375	BOLD:AAA7017	645[0n]	KJ675375	13-Jun-2011	Leptophlebia cupida	Canada	Yellowknife	62.7435	-115.725	P. Schaefer	Mined from GenBank, NCBI	Mined from GenBank, NCBI
AMIE039-07	600033753	BOLD:AAA7019	504[0n]	HQ151461	26-Mar-2007	Leptophlebia intermedia	United States	UT Emory Creek	39.088	-76.095	Maryland-Dept Natural Resources	United States Environmental Protection Agency	United States Environmental Protection Agency	genus-level disagreement: Leptophlebia?|LastID: Leptophlebiidae sp. MLS by Mike L. Sergeant
GBMH12063-19	KJ675347	BOLD:AAA7017	645[0n]	KJ675347	09-Jun-2011	Leptophlebia cupida	Canada	Yellowknife	62.5496	-113.353	P. Schaefer	Mined from GenBank, NCBI	Mined from GenBank, NCBI
GBMIN65332-17	LN995542	BOLD:AAN1998	652[0n]	LN995542	03-Jun-2005	Leptophlebia marginata	Finland	Outokumpu	N/A	N/A	N/A	Mined from GenBank, NCBI	Mined from GenBank, NCBI
GBMH12061-19	KJ675205	BOLD:AAA7017	645[0n]	KJ675205	17-Jun-2011	Leptophlebia cupida	Canada	Norman Wells	65.0151	-127.133	R. Cordero	Mined from GenBank, NCBI	Mined from GenBank, NCBI
GBMH12060-19	KJ675084	BOLD:AAC0324	645[0n]	KJ675084	19-Jul-2010	Leptophlebia cupida	Canada	Moosonee	51.2829	-80.62	P. Schaefer	Mined from GenBank, NCBI	Mined from GenBank, NCBI
AMIH068-08	3915980399	BOLD:AAA7018	584[0n]	HQ152198	29-Mar-2006	Leptophlebia cupida	United States	UT POTOMAC RIVER	38.436	-77.2524	Maryland-Dept Natural Resources	United States Environmental Protection Agency	United States Environmental Protection Agency	LastID: Leptophlebia cupida by Istvan Turcsanyi
ECEPH026-10	10BGMAY-073	BOLD:AAL8083	658[0n]	HM900417	11-Apr-2009	Leptophlebia cupida	United States	21012 Hollow Lane	38.8024	-86.7458	J.Cossey, J.McCormick, J.Sones	Centre for Biodiversity Genomics	Centre for Biodiversity Genomics	Hand collection
ECEPH024-10	10BGMAY-071	BOLD:AAL8083	658[0n]	HM900415	11-Apr-2009	Leptophlebia cupida	United States	21012 Hollow Lane	38.8024	-86.7458	J.Cossey, J.McCormick, J.Sones	Centre for Biodiversity Genomics	Centre for Biodiversity Genomics	Hand collection
GMEAP237-13	BIOUG02702-D11	BOLD:ACL6896	630[0n]	KR142978	12-Jul-2011	Leptophlebia sp. BOLDAAX5673	Canada	Small stream	46.081	-78.4388	C.Freutel and G.Martin	Centre for Biodiversity Genomics	Centre for Biodiversity Genomics	Lost first kick of R2, which held a lot of crayfish 2 kick net collection x 2 minutes 15 ephemeroptera, 1 plecoptera
AMIH003-08	1015990141	BOLD:AAI1245	605[3n]	HQ152204	29-Mar-2006	Leptophlebia sp. AMI02	United States	UT POTOMAC RIVER	38.436	-77.2524	Maryland-Dept Natural Resources	United States Environmental Protection Agency	United States Environmental Protection Agency	Orig.ID: Leptophlebia sp. IT|LastID: Leptophlebia by Istvan Turcsanyi
CREPH061-16	E61-CR2	BOLD:AAD3328	627[0n]	MH917062	11-Jun-2014	Leptophlebia nebulosa	Canada	Crooked River	54.484	-122.721	D.Huber,D.Erasmus,C.Shrimpton	Centre for Biodiversity Genomics	Centre for Biodiversity Genomics
GBMH13135-19	LN995550	BOLD:AAN1998	652[0n]	LN995550	03-Jun-2005	Leptophlebia marginata	Finland	Outokumpu	N/A	N/A	N/A	Mined from GenBank, NCBI	Mined from GenBank, NCBI
CREPH059-16	E59-CR100	BOLD:AAA7017	624[0n]	MH917020	10-Jun-2014	Leptophlebia nebulosa	Canada	Crooked River	54.446	-122.653	D.Huber,D.Erasmus,C.Shrimpton	Centre for Biodiversity Genomics	Centre for Biodiversity Genomics
GBMIN65333-17	LN995548	BOLD:AAN1998	652[0n]	LN995548	03-Jun-2005	Leptophlebia marginata	Finland	Outokumpu	N/A	N/A	N/A	Mined from GenBank, NCBI	Mined from GenBank, NCBI
SBEP149-03	99_SL_ON	BOLD:AAA7019	630[0n]	AY326898	14-Oct-2001	Leptophlebia intermedia	Canada	Algonquin Provincial Park	45.8333	-78.5	Shelley L. Ball	N/A
SBEP148-03	98_SL_ON	BOLD:AAA7019	630[0n]	AY326892	26-Apr-1985	Leptophlebia intermedia	United States	Bland, Virginia	37.12	-81.04	David H. Funk	N/A
WEAI160-11	BIOUG00644-E08	BOLD:AAD3328	658[0n]	KR147739	14-Jul-2009	Leptophlebia nebulosa	Canada	Hiking Trail	49.7868	-57.8692	J. Cossey, R. Labbee, A. Smith, J. Smith, M. Zhang	Centre for Biodiversity Genomics	Centre for Biodiversity Genomics
WEAI159-11	BIOUG00644-E07	BOLD:AAD3328	658[0n]	KR147069	14-Jul-2009	Leptophlebia nebulosa	Canada	Hiking Trail	49.787	-57.869	J. Cossey, R. Labbee, A. Smith, J. Smith, M. Zhang	Centre for Biodiversity Genomics	Centre for Biodiversity Genomics
GBEPT557-14	GBOL03668	BOLD:AAN1998	658[0n]	KY261641	11-Apr-2013	Leptophlebia marginata	Germany	Oberjaegerweg, Kuhlake	52.592	13.149	Dr. S. Koch	SNSB, Zoologische Staatssammlung Muenchen	SNSB, Zoologische Staatssammlung Muenchen
GBEPT554-14	GBOL03665	BOLD:AAZ8151	658[0n]	KY261953	11-Apr-2013	Leptophlebia vespertina	Germany	Oberjaegerweg, Kuhlake	52.592	13.149	Dr. S. Koch	SNSB, Zoologische Staatssammlung Muenchen	SNSB, Zoologische Staatssammlung Muenchen
GBEPT553-14	GBOL03664	BOLD:AAZ8151	617[1n]	KY262006	11-Apr-2013	Leptophlebia vespertina	Germany	Oberjaegerweg, Kuhlake	52.592	13.149	Dr. S. Koch	SNSB, Zoologische Staatssammlung Muenchen	SNSB, Zoologische Staatssammlung Muenchen
CREPH045-16	E45-CR2	BOLD:AAA7017	624[0n]	MH917019	11-Jun-2014	Leptophlebia nebulosa	Canada	Crooked River	54.484	-122.721	D.Huber,D.Erasmus,C.Shrimpton	Centre for Biodiversity Genomics	Centre for Biodiversity Genomics
GMEAP233-13	BIOUG02702-D07	BOLD:AAA7017	627[0n]	KR144376	12-Jul-2011	Leptophlebia sp. BOLDAAA7017	Canada	Small stream	46.081	-78.4388	C.Freutel and G.Martin	Centre for Biodiversity Genomics	Centre for Biodiversity Genomics	Lost first kick of R2, which held a lot of crayfish 2 kick net collection x 2 minutes 10
GMEAP121-13	BIOUG02692-C02	BOLD:ACL7120	613[0n]	KR144461	27-Jun-2011	Leptophlebia sp. BOLDAAX5673	Canada	5m upstream from culvert	45.5808	-78.5163	G.Martin and O.Zaheer	Centre for Biodiversity Genomics	Centre for Biodiversity Genomics
GMEAP120-13	BIOUG02692-C01	BOLD:AAA7019	632[0n]	KR145209	27-Jun-2011	Leptophlebia intermedia	Canada	5m upstream from culvert	45.5808	-78.5163	G.Martin and O.Zaheer	Centre for Biodiversity Genomics	Centre for Biodiversity Genomics
CUMAY024-09	09CUMAY-024	BOLD:AAA7017	658[0n]	HM431526	22-Jul-2009	Leptophlebia nebulosa	Canada	Goose Creek, Manitoba	58.663	-94.167	A.Watters	Centre for Biodiversity Genomics	Centre for Biodiversity Genomics	<VERBATIM LOCALITY>Goose Creek at Marina, Stony Creek||58.6631|-94.1673|</VERBATIM LOCALITY>|OrigID:Leptophlebia cupida
LJMAY114-09	09LJ114	BOLD:AAA7020	658[0n]	GU713797	17-Apr-2009	Leptophlebia cupida	United States	White Cr, at farm crossing south of Co. Rd. 930 S	N/A	N/A	LM Jacobus	Indiana University Bloomington	Indiana University Bloomington
GMEAP231-13	BIOUG02702-D05	BOLD:AAA7017	613[0n]	KR144042	12-Jul-2011	Leptophlebia sp. BOLDAAA7017	Canada	Small stream	46.081	-78.4388	C.Freutel and G.Martin	Centre for Biodiversity Genomics	Centre for Biodiversity Genomics	Lost first kick of R2, which held a lot of crayfish 2 kick net collection x 2 minutes 10
EBECH040-11	BIOUG00929-D04	BOLD:AAA7017	658[0n]	JN299020	30-Jun-2010	Leptophlebia nebulosa	Canada	Low tide	58.6266	-94.2309	E.Boyle	Centre for Biodiversity Genomics	Centre for Biodiversity Genomics	Sub: Rock and sand: Veg: n/a: Depth: 9cm|OrigID:Leptophlebia cupida
CREPH119-16	E-119CR3M	BOLD:AAA7017	624[0n]	MH917016	12-Jun-2015	Leptophlebia nebulosa	Canada	Crooked River	54.642	-122.742	D.Huber,D.Erasmus,C.Shrimpton	Centre for Biodiversity Genomics	Centre for Biodiversity Genomics
GBMH12007-19	KJ675371	BOLD:AAA7017	617[1n]	KJ675371	13-Jun-2011	Leptophlebia cupida	Canada	Yellowknife	62.7435	-115.725	P. Schaefer	Mined from GenBank, NCBI	Mined from GenBank, NCBI
EPCHU258-07	07PROBE-2260	BOLD:AAA7017	658[0n]	GU115395	30-Jun-2007	Leptophlebia nebulosa	Canada	Churchill river at Pump house	58.626	-94.231	A.Renaud	Centre for Biodiversity Genomics	Centre for Biodiversity Genomics	Malaise trap<VERBATIM LOCALITY>|Churchill river at Pump house|58.626|-94.231|1</VERBATIM LOCALITY>|OrigID:Leptophlebia cupida
GMEAP080-13	BIOUG02691-G08	BOLD:ACL7357	630[0n]	KR147439	27-Jun-2011	Leptophlebia sp. BOLDAAX5673	Canada	Stream flowing into Lake Opeongo	45.6031	-78.3353	G.Martin and O.Zaheer	Centre for Biodiversity Genomics	Centre for Biodiversity Genomics
GBEPT879-14	GBOL05449	BOLD:AAZ8151	658[1n]	KY261647	11-May-2014	Leptophlebia vespertina	Germany	Grafenau, Rachelsee	48.975	13.402	S. Koch	SNSB, Zoologische Staatssammlung Muenchen	SNSB, Zoologische Staatssammlung Muenchen
GBEPT877-14	GBOL05447	BOLD:AAZ8151	658[0n]	KY261210	12-May-2014	Leptophlebia vespertina	Germany	Zwiesel, Kleiner Arbersee	49.018	13.238	S. Koch	SNSB, Zoologische Staatssammlung Muenchen	SNSB, Zoologische Staatssammlung Muenchen
AMIG055-08	3613990332	BOLD:AAA7018	591[4n]	HQ152028	N/A	Leptophlebia cupida	United States	UT POTOMAC RIVER	38.436	-77.252	Maryland-Dept Natural Resources	United States Environmental Protection Agency	United States Environmental Protection Agency	R06007|LastID: Leptophlebia nebulosa by Istvan Turcsanyi
GBEPT870-14	GBOL05440	BOLD:AAZ8151	658[1n]	KY261138	12-May-2014	Leptophlebia vespertina	Germany	Zwiesel, Kleiner Arbersee	49.018	13.238	S. Koch	SNSB, Zoologische Staatssammlung Muenchen	SNSB, Zoologische Staatssammlung Muenchen
GBEPT868-14	GBOL05438	BOLD:AAN1998	609[1n]	KY261250	14-Apr-2014	Leptophlebia marginata	Germany	Fuessen, Hohenschwangen, Alpsee	47.558	10.742	S. Koch	SNSB, Zoologische Staatssammlung Muenchen	SNSB, Zoologische Staatssammlung Muenchen
GMEAP065-13	BIOUG02691-F05	BOLD:ACL7120	614[0n]	KR143229	26-Jun-2011	Leptophlebia sp. BOLDAAX5673	Canada	Drainage stream in swamp	45.5517	-78.2696	G.Martin and O.Zaheer	Centre for Biodiversity Genomics	Centre for Biodiversity Genomics
GBMNA24769-19	MK393219	BOLD:AAI1245	595[0n]	MK393219	N/A	Leptophlebia sp. HNBGU-FWBU-LSp4	India	River Alaknanda, Uttarakhand	N/A	N/A	N Swami, P Singh	Mined from GenBank, NCBI	Mined from GenBank, NCBI
GBMNA24768-19	MK393218	BOLD:AAA7017	615[0n]	MK393218	N/A	Leptophlebia sp. HNBGU-FWBU-LSp3	India	River Alaknanda, Uttarakhand	N/A	N/A	N Swami, P Singh	Mined from GenBank, NCBI	Mined from GenBank, NCBI
GBMNA24767-19	MK393217	BOLD:AAA7017	619[0n]	MK393217	N/A	Leptophlebia sp. HNBGU-FWBU-LSp2	India	River Alaknanda, Uttarakhand	N/A	N/A	N Swami, P Singh	Mined from GenBank, NCBI	Mined from GenBank, NCBI
GBMNA24766-19	MK393216	BOLD:AAI1245	601[0n]	MK393216	N/A	Leptophlebia sp. HNBGU-FWBU-LSp1	India	River Alaknanda, Uttarakhand	N/A	N/A	N Swami, P Singh	Mined from GenBank, NCBI	Mined from GenBank, NCBI
EBECH048-11	BIOUG00929-D12	BOLD:AAA7017	658[0n]	JN299028	22-Jun-2010	Leptophlebia nebulosa	Canada	Creek W	58.7459	-93.895	E.Boyle	Centre for Biodiversity Genomics	Centre for Biodiversity Genomics	Sub: Rock: Veg: Reed and aquatic plants: Depth: 33cm: Fish present|OrigID:Leptophlebia cupida
SWFRN702-16	BIOUG27752-F05	BOLD:AAA7017	588[0n]	MG375331	23-Jun-2015	Leptophlebia	Canada	Kingsford Dam	44.5763	-76.5205	BIObus 2015	Centre for Biodiversity Genomics	Centre for Biodiversity Genomics	Microinvertebrates, sample 2
AMIG069-08	4114130170	BOLD:AAA7019	564[0n]	HQ152035	N/A	Leptophlebia intermedia	United States	MATTAWOMAN CREEK	38.582	-77.098	Maryland-Dept Natural Resources	United States Environmental Protection Agency	United States Environmental Protection Agency	R06088|Orig.ID: Leptophlebia sp. IT|LastID: Leptophlebia by Istvan Turcsanyi
ONMAY013-08	08ONMAY-0013	BOLD:AAA7017	627[0n]	JQ662674	26-May-2008	Leptophlebia nebulosa	Canada	lake front meadow	44.5636	-78.5048	J.Cossey, J.Sones, A.Borisenko, K.Perez	Centre for Biodiversity Genomics	Centre for Biodiversity Genomics	Kawartha|Night time UV sheet|OrigID:Leptophlebia cupida
CREPH110-16	E-110-CR1HM	BOLD:AAA7017	624[0n]	MH917028	28-May-2015	Leptophlebia nebulosa	Canada	Crooked River	54.458	-122.722	D.Huber,D.Erasmus,C.Shrimpton	Centre for Biodiversity Genomics	Centre for Biodiversity Genomics
FIEPT087-11	JI-BOLD-364	BOLD:AAN1998	658[0n]	MZ628530	14-Apr-2011	Leptophlebia marginata	Finland	Keravanjoki, riffle, Nylandia	60.608	25.029	Jari Ilmonen	Research Collection of Jari Ilmonen	Research Collection of Jari Ilmonen	hand-picked in ethanol
FIEPT086-11	JI-BOLD-363	BOLD:AAZ8151	658[0n]	MZ624121	07-Jul-2002	Leptophlebia vespertina	Finland	Mallajavri outlet, Lapponia enontekiensis	69.068	20.714	Jari Ilmonen	Research Collection of Jari Ilmonen	Research Collection of Jari Ilmonen	hand-picked in ethanol
FIEPT085-11	JI-BOLD-362	BOLD:AAZ8151	658[0n]	MZ626031	07-Jul-2002	Leptophlebia vespertina	Finland	Mallajavri outlet, Lapponia enontekiensis	69.068	20.714	Jari Ilmonen	Research Collection of Jari Ilmonen	Research Collection of Jari Ilmonen	hand-picked in ethanol
FIEPT084-11	JI-BOLD-361	BOLD:AAZ8151	658[0n]	MZ626897	07-Jul-2002	Leptophlebia vespertina	Finland	Mallajavri outlet, Lapponia enontekiensis	69.068	20.714	Jari Ilmonen	Research Collection of Jari Ilmonen	Research Collection of Jari Ilmonen	hand-picked in ethanol
FIEPT081-11	JI-BOLD-358	BOLD:AAN1998	658[0n]	MZ624426	30-May-2011	Leptophlebia marginata	Finland	Tamminiittu, stream, Regio aboensis	60.342	24.502	Jari Ilmonen	Research Collection of Jari Ilmonen	Research Collection of Jari Ilmonen	hand-picked in ethanol
GMEAP042-13	BIOUG02691-D06	BOLD:ACL7120	611[0n]	KR142148	24-Jun-2011	Leptophlebia sp. BOLDAAX5673	Canada	Under Highway 60 overpass	45.5406	-78.2647	G.Martin and O.Zaheer	Centre for Biodiversity Genomics	Centre for Biodiversity Genomics
CNLMK057-14	BIOUG13733-A01	BOLD:AAA7019	555[0n]	KR379231	17-May-2013	Leptophlebia intermedia	Canada	near Visitor Centre	46.6507	-72.9698	Medo Toure	Centre for Biodiversity Genomics	Centre for Biodiversity Genomics
EPHFI091-11	NO-EPH91	BOLD:AAN1998	658[0n]	JN299151	16-Jun-2010	Leptophlebia marginata	Norway	Fen brook at Gaggavann	69.8227	25.1978	T. Ekrem, E. Stur	NTNU University Museum, Department of Natural History	NTNU University Museum, Department of Natural History
AMIG065-08	4014050191	BOLD:AAI1245	613[1n]	HQ152034	N/A	Leptophlebia sp. AMI02	United States	UT POTOMAC RIVER	38.43	-77.251	Maryland-Dept Natural Resources	United States Environmental Protection Agency	United States Environmental Protection Agency	R06008|Orig.ID: Leptophlebia sp. IT|LastID: Leptophlebia by Istvan Turcsanyi
ONMAY141-08	08ONMAY-0141	BOLD:ACL7357	658[0n]	JQ662984	25-May-2008	Leptophlebia sp.XZ1	Canada	lake front meadow	44.5636	-78.5048	J.Cossey, J.Sones, A.Borisenko, K.Perez	Centre for Biodiversity Genomics	Centre for Biodiversity Genomics	::taxonomy:This looks like a female of either L. cupida or L. nebulosa::endTaxonomy:Kawartha|night time UV sheet
ONMAY140-08	08ONMAY-0140	BOLD:AAA7017	658[0n]	JQ661735	25-May-2008	Leptophlebia nebulosa	Canada	lake front meadow	44.5636	-78.5048	J.Cossey, J.Sones, A.Borisenko, K.Perez	Centre for Biodiversity Genomics	Centre for Biodiversity Genomics	Kawartha|night time UV sheet|OrigID:Leptophlebia cupida
ONMAY139-08	08ONMAY-0139	BOLD:AAA7017	658[0n]	JQ663144	25-May-2008	Leptophlebia nebulosa	Canada	lake front meadow	44.5636	-78.5048	J.Cossey, J.Sones, A.Borisenko, K.Perez	Centre for Biodiversity Genomics	Centre for Biodiversity Genomics	Kawartha|night time UV sheet|OrigID:Leptophlebia cupida
DTNHM3571-21	014420665	BOLD:AAZ8151	658[1n]	N/A	23-May-2018	Leptophlebia vespertina	United Kingdom	New Forest	50.87	-1.61	Dr Benjamin Price	Natural History Museum, London	Natural History Museum, London
SBEP008-03	109B_PP_ME	BOLD:AAA7019	630[0n]	AY326893	05-Mar-2001	Leptophlebia intermedia	United States	Caratunk, Maine	45.2567	-69.9422	Shelley L. Ball
AMIG207-08	8814070163	BOLD:AAA7018	583[0n]	HQ152023	04-Apr-2006	Leptophlebia cupida	United States	Centreville, Maryland	39.06	-76.0109	Maryland-Dept Natural Resources	United States Environmental Protection Agency	United States Environmental Protection Agency	LastID: Leptophlebia cupida by Istvan Turcsanyi
MBMAY027-09	08MBMAY-0027	BOLD:AAA7017	658[0n]	JQ662137	09-Jul-2008	Leptophlebia nebulosa	Canada	Wasagaming, Manitoba	50.66	-99.853	BIObus 2008	Centre for Biodiversity Genomics	Centre for Biodiversity Genomics	|ETOH
SWBRP391-17	BIOUG36686-E10	BOLD:ACL7357	576[5n]	N/A	20-Jul-2015	Leptophlebia	Canada	Crane River	45.1509	-81.4702	BIObus 2015	Centre for Biodiversity Genomics	Centre for Biodiversity Genomics	Microinvertebrates B, sample 2
SBEP024-03	19_LAR_ME	BOLD:AAD3328	630[0n]	AY326857	14-May-2001	Leptophlebia nebulosa	United States	Harrison, Maine	44.0619	-70.6386	Shelley L. Ball
ONMAY064-08	08ONMAY-0064	BOLD:AAA7017	658[0n]	JQ662890	12-Jun-2008	Leptophlebia nebulosa	Canada	Singing Sands	45.19	-81.58	BIObus 2008	Centre for Biodiversity Genomics	Centre for Biodiversity Genomics
AMIG142-08	8114010295	BOLD:AAA7018	614[0n]	HQ152021	20-Jul-2015	Leptophlebia cupida	United States	UT POTOMAC RIVER	38.43	-77.251	Maryland-Dept Natural Resources	United States Environmental Protection Agency	United States Environmental Protection Agency	R06008|LastID: Leptophlebia cupida by Istvan Turcsanyi
SBEP017-03	15_MP_ME	BOLD:AAA7019	630[0n]	AY326856	14-May-2001	Leptophlebia intermedia	United States	Denmark, Maine	43.9717	-70.81	Shelley L. Ball
ONMAY060-08	08ONMAY-0060	BOLD:AAA7017	677[0n]	JQ663164	11-Jun-2008	Leptophlebia nebulosa	Canada	Cyprus Beach	45.23	-81.52	BIObus 2008	Centre for Biodiversity Genomics	Centre for Biodiversity Genomics
ONMAY059-08	08ONMAY-0059	BOLD:AAA7017	716[0n]	JQ663230	11-Jun-2008	Leptophlebia nebulosa	Canada	Cyprus Beach	45.23	-81.52	BIObus 2008	Centre for Biodiversity Genomics	Centre for Biodiversity Genomics
GBMH13132-19	LN995546	BOLD:AAN1998	652[0n]	LN995546	03-Jun-2005	Leptophlebia marginata	Finland	Outokumpu	N/A	N/A	N/A	Mined from GenBank, NCBI	Mined from GenBank, NCBI
SBEP011-03	115_SB_ME	BOLD:AAD3328	630[0n]	AY326894	05-Jul-2001	Leptophlebia nebulosa	United States	Sabbatus, Maine	44.1217	-70.1083	Shelley L. Ball	N/A
SBEP010-03	110A_PP_ME	BOLD:AAA7019	630[0n]	AY326943	05-Mar-2001	Leptophlebia intermedia	United States	Caratunk, Maine	45.2567	-69.9422	Shelley L. Ball	N/A
ONMAY053-08	08ONMAY-0053	BOLD:AAA7017	721[0n]	JQ663231	11-Jun-2008	Leptophlebia nebulosa	Canada	Cyprus Beach	45.23	-81.52	BIObus 2008	Centre for Biodiversity Genomics	Centre for Biodiversity Genomics
CUMAY082-09	09CUMAY-082	BOLD:AAA7017	658[0n]	HM421572	24-Jul-2009	Leptophlebia nebulosa	Canada	Vegetation along main river	58.676	-94.168	X.Zhou	Centre for Biodiversity Genomics	Centre for Biodiversity Genomics	Sweeping<VERBATIM LOCALITY>Churchill River at Weir|Vegetation along main river|58.6756|-94.1682|</VERBATIM LOCALITY>|OrigID:Leptophlebia cupida
SWAMI165-11	SWA_iBOL_UofS_82	BOLD:AAC0324	658[0n]	KR143662	25-Sep-2008	Leptophlebia cupida	Canada	SWA_2008_SSR 18	53.017	-105.578	I. Phillips	Water Security Agency, Saskatchewan Watershed Authority	Water Security Agency, Saskatchewan Watershed Authority
CUMAY077-09	09CUMAY-077	BOLD:AAA7017	658[0n]	HM431568	17-Jul-2009	Leptophlebia nebulosa	Canada	Mash	58.663	-94.167	P.D.N. Hebert, X. Zhou	Centre for Biodiversity Genomics	Centre for Biodiversity Genomics	Sweeping Collected on the watching tower<VERBATIM LOCALITY>Churchill River Marina|Mash|58.6631|-94.1673|</VERBATIM LOCALITY>|OrigID:Leptophlebia cupida
EPHFI035-11	NO-EPH35	BOLD:AAN1998	658[0n]	JN299101	19-Jun-2010	Leptophlebia marginata	Norway	Ellenelva	69.2132	29.1536	T. Ekrem, E. Stur	NTNU University Museum, Department of Natural History	NTNU University Museum, Department of Natural History
EPHFI033-11	NO-EPH33	BOLD:AAN1998	658[0n]	JN299100	12-Jun-2010	Leptophlebia marginata	Norway	Malaise trap 4	69.2103	23.762	T. Ekrem, E. Stur	NTNU University Museum, Department of Natural History	NTNU University Museum, Department of Natural History
EPHFI032-11	NO-EPH32	BOLD:AAN1998	658[0n]	JN299099	19-Jun-2010	Leptophlebia marginata	Norway	Sametijohka	69.4011	29.7192	T. Ekrem, E. Stur	NTNU University Museum, Department of Natural History	NTNU University Museum, Department of Natural History
EPHFI031-11	NO-EPH31	BOLD:AAN1998	658[0n]	JN299098	16-Jun-2010	Leptophlebia marginata	Norway	Fen brook at Gaggavann	69.8227	25.1978	T. Ekrem, E. Stur	NTNU University Museum, Department of Natural History	NTNU University Museum, Department of Natural History
AMIJ099-08	6919140176	BOLD:AAA7018	589[2n]	HQ152593	15-Mar-2006	Leptophlebia cupida	United States	UT ST. CLEMENTS CREEK	38.367	-76.7372	Maryland-Dept Natural Resources	United States Environmental Protection Agency	United States Environmental Protection Agency	LastID: Leptophlebia cupida by Istvan Turcsanyi
GMEAP240-13	BIOUG02702-E02	BOLD:ACL7120	631[0n]	KR141874	12-Jul-2011	Leptophlebia sp. BOLDAAX5673	Canada	Small stream	46.081	-78.4388	C.Freutel and G.Martin	Centre for Biodiversity Genomics	Centre for Biodiversity Genomics	Lost first kick of R2, which held a lot of crayfish 2 kick net collection x 2 minutes 10
CUMAY014-09	09CUMAY-014	BOLD:AAA7017	658[0n]	HM431520	20-Jul-2009	Leptophlebia nebulosa	Canada	Mash, Pond #2 near Pump House	58.626	-94.229	X.Zhou	Centre for Biodiversity Genomics	Centre for Biodiversity Genomics	Dip-netting North of the road at the road end at Pump House<VERBATIM LOCALITY>Pond #2 near Pump House|Mash|58.6264|-94.2287|</VERBATIM LOCALITY>|OrigID:Leptophlebia cupida
GBEPT130-13	GBOL00606	BOLD:AAN1998	632[0n]	KY261590	10-Mar-2011	Leptophlebia marginata	Germany	Seeshaupt, Ostersee	47.7826	11.2998	S. Koch	SNSB, Zoologische Staatssammlung Muenchen	SNSB, Zoologische Staatssammlung Muenchen
OPPOA289-17	BIOUG32796-A04	BOLD:AAA7017	658[0n]	N/A	23-May-2014	Leptophlebia	Canada	Trent River, Ontario	44.2829	-77.7963	CBG Collections Staff	Centre for Biodiversity Genomics	Centre for Biodiversity Genomics
AMIG218-08	4314210246	BOLD:AAA7019	544[5n]	HQ152054	27-Apr-2006	Leptophlebia intermedia	United States	Centreville, Maryland	39.088	-76.0946	Maryland-Dept Natural Resources	United States Environmental Protection Agency	United States Environmental Protection Agency	cupida or intermedia|Orig.ID: Leptophlebia sp. IT|LastID: Leptophlebia by Istvan Turcsanyi
EPCHU110-07	07PROBE-2112	BOLD:AAA7017	658[0n]	GU115393	17-Jul-2007	Leptophlebia nebulosa	Canada	Churchill river at Pump house	58.626	-94.231	X.Zhou	Centre for Biodiversity Genomics	Centre for Biodiversity Genomics	<VERBATIM LOCALITY>|Churchill river at Pump house|58.626|-94.231|1</VERBATIM LOCALITY>|OrigID:Leptophlebia cupida
INHSE240-09	08INHSE-0240	BOLD:AAC8966	658[3n]	HQ568791	06-Apr-2005	Leptophlebia intermedia	United States	8 km NE Herod	37.6324	-88.3748	R. E. DeWalt RED-2005-024	Illinois Natural History Survey	Illinois Natural History Survey
INHSE237-09	08INHSE-0237	BOLD:AAA7020	658[0n]	HQ568790	10-Apr-2003	Leptophlebia cupida	United States	Horse Creek, 13 km E Dix	38.4386	-88.773	R.E.DeWalt	Illinois Natural History Survey	Illinois Natural History Survey
AMIG212-08	3014030235	BOLD:AAA7019	569[0n]	HQ152026	28-Mar-2006	Leptophlebia intermedia	United States	Nanjemoy, Maryland	38.43	-77.2508	Maryland-Dept Natural Resources	United States Environmental Protection Agency	United States Environmental Protection Agency
CUMAY039-09	09CUMAY-039	BOLD:AAA7017	658[0n]	HM431540	24-Jul-2009	Leptophlebia nebulosa	Canada	Vegetation along main river	58.676	-94.168	G.Blagoev	Centre for Biodiversity Genomics	Centre for Biodiversity Genomics	Sweeping<VERBATIM LOCALITY>Churchill River at Weir|Vegetation along main river|58.6756|-94.1682|</VERBATIM LOCALITY>|OrigID:Leptophlebia cupida
CNBRK077-14	BIOUG10540-C06	BOLD:ACL6896	633[0n]	KR381134	31-May-2013	Leptophlebia	Canada	Clyburn Valley Road, near golf course	46.6553	-60.4285	CBH staff	Centre for Biodiversity Genomics	Centre for Biodiversity Genomics
CREPH145-16	E-145-CR2BS	BOLD:AAA7017	624[0n]	MH917006	28-May-2015	Leptophlebia nebulosa	Canada	Crooked River	54.484	-122.721	D.Huber,D.Erasmus,C.Shrimpton	Centre for Biodiversity Genomics	Centre for Biodiversity Genomics
CUMAY030-09	09CUMAY-030	BOLD:AAA7017	658[0n]	HM431531	24-Jul-2009	Leptophlebia nebulosa	Canada	Vegetation along main river	58.676	-94.168	X.Zhou	Centre for Biodiversity Genomics	Centre for Biodiversity Genomics	Sweeping<VERBATIM LOCALITY>Churchill River at Weir|Vegetation along main river|58.6756|-94.1682|</VERBATIM LOCALITY>|OrigID:Leptophlebia cupida
CUMAY029-09	09CUMAY-029	BOLD:AAA7017	658[0n]	HM431530	24-Jul-2009	Leptophlebia nebulosa	Canada	Vegetation along main river	58.676	-94.168	X.Zhou	Centre for Biodiversity Genomics	Centre for Biodiversity Genomics	Sweeping<VERBATIM LOCALITY>Churchill River at Weir|Vegetation along main river|58.6756|-94.1682|</VERBATIM LOCALITY>|OrigID:Leptophlebia cupida
BBEPT158-10	10BBEPT-0157	BOLD:AAA7017	649[0n]	JN291808	25-Jun-2010	Leptophlebia nebulosa	Canada	Jasper, Alberta	52.892	-118.091	BIObus 2010	Centre for Biodiversity Genomics	Centre for Biodiversity Genomics
EPHNB080-09	09NBMAY-0080	BOLD:AAC0324	658[0n]	JQ662955	17-Jun-2008	Leptophlebia cupida	Canada	Fredericton	45.976	-66.719	K.Heard, A.Bliss, A.Martens, J.McLaughlin	Centre for Biodiversity Genomics	Centre for Biodiversity Genomics	Malaise trap: Jun 13-17, 2008
CUMAY025-09	09CUMAY-025	BOLD:AAC0324	658[0n]	HM431527	22-Jul-2009	Leptophlebia cupida	Canada	Goose Creek, Manitoba	58.663	-94.167	A.Watters	Centre for Biodiversity Genomics	Centre for Biodiversity Genomics	<VERBATIM LOCALITY>Goose Creek at Marina, Stony Creek||58.6631|-94.1673|</VERBATIM LOCALITY>
GBEPT083-13	GBOL01131	BOLD:AAN1998	658[0n]	KY262125	29-May-2013	Leptophlebia marginata	Germany	Staffelsee	47.6775	11.2041	S. Koch	SNSB, Zoologische Staatssammlung Muenchen	SNSB, Zoologische Staatssammlung Muenchen
AMIG148-08	8514120129	BOLD:AAA7018	611[0n]	HQ152048	N/A	Leptophlebia cupida	United States	SWAN POINT CREEK	38.759	-76.708	Maryland-Dept Natural Resources	United States Environmental Protection Agency	United States Environmental Protection Agency	R06065|Orig.ID: Leptophlebia sp. IT|LastID: Leptophlebia by Istvan Turcsanyi
SWAMI166-11	SWA_iBOL_UofS_83	BOLD:AAA7018	658[0n]	JQ662679	25-Sep-2008	Leptophlebia cupida	Canada	Fenton, Saskatchewan	53.017	-105.578	I. Phillips	Water Security Agency, Saskatchewan Watershed Authority	Water Security Agency, Saskatchewan Watershed Authority
CUMAY017-09	09CUMAY-017	BOLD:AAA7017	658[0n]	HM431522	21-Jul-2009	Leptophlebia nebulosa	Canada	Churchill River	58.626	-94.23	S.Walker	Centre for Biodiversity Genomics	Centre for Biodiversity Genomics	Sweeping River bank, willow bushes, rocky bottom, slow moving water, river opening very wide<VERBATIM LOCALITY>Churchill River Pump House|Churchill River|58.6261|-94.2303|</VERBATIM LOCALITY>|OrigID:Leptophlebia cupida
SWAMI164-11	SWA_iBOL_UofS_81	BOLD:AAC0324	658[6n]	JQ661857	25-Sep-2008	Leptophlebia cupida	Canada	Fenton, Saskatchewan	53.017	-105.578	I. Phillips	Water Security Agency, Saskatchewan Watershed Authority	Water Security Agency, Saskatchewan Watershed Authority
SWAMI163-11	SWA_iBOL_UofS_80	BOLD:AAC0324	658[0n]	JQ662743	25-Sep-2008	Leptophlebia cupida	Canada	Fenton, Saskatchewan	53.017	-105.578	I. Phillips	Water Security Agency, Saskatchewan Watershed Authority	Water Security Agency, Saskatchewan Watershed Authority
SWAMI162-11	SWA_iBOL_UofS_79	BOLD:AAC0324	658[0n]	JQ662305	25-Sep-2008	Leptophlebia cupida	Canada	Fenton, Saskatchewan	53.017	-105.578	I. Phillips	Water Security Agency, Saskatchewan Watershed Authority	Water Security Agency, Saskatchewan Watershed Authority
SWAMI161-11	SWA_iBOL_UofS_78	BOLD:AAC0324	658[0n]	KR143597	25-Sep-2008	Leptophlebia cupida	Canada	Fenton, Saskatchewan	53.017	-105.578	I. Phillips	Water Security Agency, Saskatchewan Watershed Authority	Water Security Agency, Saskatchewan Watershed Authority
SWAMI160-11	SWA_iBOL_UofS_77	BOLD:AAC0324	658[0n]	JQ661906	25-Sep-2008	Leptophlebia cupida	Canada	Fenton, Saskatchewan	53.017	-105.578	I. Phillips	Water Security Agency, Saskatchewan Watershed Authority	Water Security Agency, Saskatchewan Watershed Authority
AMIG201-08	5914020168	BOLD:AAA7019	572[0n]	HQ152025	28-Mar-2006	Leptophlebia intermedia	United States	Nanjemoy, Maryland	38.43	-77.2508	Maryland-Dept Natural Resources	United States Environmental Protection Agency	United States Environmental Protection Agency
CUMAY007-09	09CUMAY-007	BOLD:AAA7017	658[0n]	HM431515	18-Jul-2009	Leptophlebia nebulosa	Canada	Churchill River	58.626	-94.23	X.Zhou	Centre for Biodiversity Genomics	Centre for Biodiversity Genomics	Sweeping River bank, willow bushes, rocky bottom, slow moving water, river opening very wide<VERBATIM LOCALITY>Churchill River Pump House|Churchill River|58.6261|-94.2303|</VERBATIM LOCALITY>|OrigID:Leptophlebia cupida
CUMAY006-09	09CUMAY-006	BOLD:AAA7017	658[0n]	HM431514	18-Jul-2009	Leptophlebia nebulosa	Canada	Churchill River	58.626	-94.23	X.Zhou	Centre for Biodiversity Genomics	Centre for Biodiversity Genomics	Sweeping River bank, willow bushes, rocky bottom, slow moving water, river opening very wide<VERBATIM LOCALITY>Churchill River Pump House|Churchill River|58.6261|-94.2303|</VERBATIM LOCALITY>|OrigID:Leptophlebia cupida
CUMAY005-09	09CUMAY-005	BOLD:AAA7017	658[0n]	HM431513	17-Jul-2009	Leptophlebia nebulosa	Canada	Mash	58.663	-94.167	P.D.N. Hebert, X. Zhou	Centre for Biodiversity Genomics	Centre for Biodiversity Genomics	Sweeping Collected on the watching tower<VERBATIM LOCALITY>Churchill River Marina|Mash|58.6631|-94.1673|</VERBATIM LOCALITY>|OrigID:Leptophlebia cupida
RGBAL001-21	RG_C_22	BOLD:AEG9529	658[0n]	OM158457	23-Apr-2021	Calliarcys humilis	Spain	Garganta de Los Caballeros River	40.3	-5.516	Jose Angel Martin del Arco	University of Lodz, Dept of Invertebrate Zoology and Hydrobiology	University of Lodz, Dept of Invertebrate Zoology and Hydrobiology
RGBAL002-21	RG_C_23	BOLD:AEG9529	658[0n]	OM158449	23-Apr-2021	Calliarcys humilis	Spain	Garganta de Los Caballeros River	40.3	-5.516	Jose Angel Martin del Arco	University of Lodz, Dept of Invertebrate Zoology and Hydrobiology	University of Lodz, Dept of Invertebrate Zoology and Hydrobiology
RGBAL003-21	RG_C_24	BOLD:AEG9529	658[0n]	OM158454	23-Apr-2021	Calliarcys humilis	Spain	Garganta de Los Caballeros River	40.3	-5.516	Jose Angel Martin del Arco	University of Lodz, Dept of Invertebrate Zoology and Hydrobiology	University of Lodz, Dept of Invertebrate Zoology and Hydrobiology
RGBAL004-21	RGCAL001	BOLD:AEG9529	658[0n]	OM158455	23-Apr-2021	Calliarcys humilis	Spain	Garganta de Los Caballeros River	40.3	-5.516	Jose Angel Martin del Arco	University of Lodz, Dept of Invertebrate Zoology and Hydrobiology	University of Lodz, Dept of Invertebrate Zoology and Hydrobiology
RGBAL005-21	RGCAL002	BOLD:AEG9529	658[0n]	OM158456	24-Apr-2021	Calliarcys humilis	Spain	Rio Cuerpo de Hombre	40.367	-5.75	Jose Angel Martin del Arco	University of Lodz, Dept of Invertebrate Zoology and Hydrobiology	University of Lodz, Dept of Invertebrate Zoology and Hydrobiology
RGBAL006-21	RGCAL003	BOLD:AEG9529	658[0n]	OM158450	24-Apr-2021	Calliarcys humilis	Spain	Rio Cuerpo de Hombre	40.367	-5.75	Jose Angel Martin del Arco	University of Lodz, Dept of Invertebrate Zoology and Hydrobiology	University of Lodz, Dept of Invertebrate Zoology and Hydrobiology
RGBAL007-21	RGCAL004	BOLD:AEG9529	658[0n]	OM158451	24-Apr-2021	Calliarcys humilis	Spain	Rio Cuerpo de Hombre	40.367	-5.75	Jose Angel Martin del Arco	University of Lodz, Dept of Invertebrate Zoology and Hydrobiology	University of Lodz, Dept of Invertebrate Zoology and Hydrobiology
EPHFI092-11	NO-EPH92	BOLD:AAN1998	658[0n]	JN299152	16-Jun-2010	Leptophlebia marginata	Norway	Fen brook at Gaggavann	69.8227	25.1978	T. Ekrem, E. Stur	NTNU University Museum, Department of Natural History	NTNU University Museum, Department of Natural History
LJMAY113-09	09LJ113	BOLD:AAA7020	658[0n]	GU713796	17-Apr-2009	Leptophlebia cupida	United States	White Cr, at farm crossing south of Co. Rd. 930 S			LM Jacobus	Indiana University Bloomington	Indiana University Bloomington

## Sheet: Voucher Info
Project:	DS-RGCAL			User:	Tomasz Rewicz
Created:	2022-06-27
Sample ID	Field ID	Museum ID	Collection Code	Institution Storing
BCZSM_EPH_0140	BCZSM_EPH_0140	BCZSM_EPH_0140	SNSB-ZSM-EPH	SNSB, Zoologische Staatssammlung Muenchen
ZFMK-TIS-2532693		ZFMK-TIS-2532693	ZFMK	Zoologisches Forschungsmuseum Alexander Koenig
BIOUG02692-D07	L#11APP-0688			Centre for Biodiversity Genomics
GBOL06718	GBOL06718	GBOL06718	SNSB-ZSM	SNSB, Zoologische Staatssammlung Muenchen
HG935091	HG935091	HP-HU		Mined from GenBank, NCBI
013265306	013265306	013265306	NHMUK	Natural History Museum, London
07GSM-5947	07GSM-5947			Indiana University Bloomington
09CPMAY-168	L#CBNP-10			Centre for Biodiversity Genomics
CCDB-09364-B07		CCDB-09364-B07		Institute of Biodiversity and Ecosystem Research, Sofia
GBOL01102	GBOL01102	GBOL01102	SNSB-ZSM	SNSB, Zoologische Staatssammlung Muenchen
BIOUG02692-D09	L#11APP-0688			Centre for Biodiversity Genomics
BC ZSM AQU 00829		BC-ZSM-WI_338297	SNSB-ZSM-AQU	SNSB, Zoologische Staatssammlung Muenchen
GBOL03674	GBOL03674	GBOL03674	SNSB-ZSM	SNSB, Zoologische Staatssammlung Muenchen
BIOUG02692-D06	L#11APP-0694			Centre for Biodiversity Genomics
BIOUG02692-D05	L#11APP-0694			Centre for Biodiversity Genomics
GBOL06696	GBOL06696	GBOL06696	SNSB-ZSM	SNSB, Zoologische Staatssammlung Muenchen
BIOUG02692-D03	L#11APP-0688			Centre for Biodiversity Genomics
BIOUG02692-D02	L#11APP-0688			Centre for Biodiversity Genomics
BIOUG02692-D01	L#11APP-0694			Centre for Biodiversity Genomics
BIOUG02692-C12	L#11APP-0684			Centre for Biodiversity Genomics
BIOUG02692-C11	L#11APP-0684			Centre for Biodiversity Genomics
GBOL01090	GBOL01090	GBOL01090	SNSB-ZSM	SNSB, Zoologische Staatssammlung Muenchen
BIOUG02692-C09	L#11APP-0688			Centre for Biodiversity Genomics
BIOUG02692-C07	L#11APP-0684			Centre for Biodiversity Genomics
BIOUG02692-C06	L#11APP-0684			Centre for Biodiversity Genomics
BC ZSM AQU 00828		BC-ZSM-WI_338595	SNSB-ZSM-AQU	SNSB, Zoologische Staatssammlung Muenchen
BIOUG02692-C04	L#11APP-0684			Centre for Biodiversity Genomics
BIOUG02692-C03	L#11APP-0688			Centre for Biodiversity Genomics
BIOUG02692-D10	L#11APP-0688			Centre for Biodiversity Genomics
BC ZSM AQU 00827		BC-ZSM-WI_338300	SNSB-ZSM-AQU	SNSB, Zoologische Staatssammlung Muenchen
BIOUG57626-D07	KIA21A	BIOUG57626-D07	BIOUG	University of Lodz, Dept of Invertebrate Zoology and Hydrobiology
GBOL-33808		GBOL-33808	ZFMK	Zoologisches Forschungsmuseum Alexander Koenig
GBOL-33807		GBOL-33807	ZFMK	Zoologisches Forschungsmuseum Alexander Koenig
LN734753	LN734753			Mined from GenBank, NCBI
LN734752	LN734752			Mined from GenBank, NCBI
LN734751	LN734751			Mined from GenBank, NCBI
09CPMAY-130	7			Centre for Biodiversity Genomics
HG935090	HG935090	HP-50-IT(LI)		Mined from GenBank, NCBI
BIOUG02692-D04	L#11APP-0694			Centre for Biodiversity Genomics
LT626133				Mined from GenBank, NCBI
GBOL07779	GBOL07779	GBOL07779	SNSB-ZSM	SNSB, Zoologische Staatssammlung Muenchen
GBOL07778	GBOL07778	GBOL07778	SNSB-ZSM	SNSB, Zoologische Staatssammlung Muenchen
GBOL07777	GBOL07777	GBOL07777	SNSB-ZSM	SNSB, Zoologische Staatssammlung Muenchen
GBOL03675	GBOL03675	GBOL03675	SNSB-ZSM	SNSB, Zoologische Staatssammlung Muenchen
GBOL07774	GBOL07774	GBOL07774	SNSB-ZSM	SNSB, Zoologische Staatssammlung Muenchen
BIOUG02692-D08	L#11APP-0688			Centre for Biodiversity Genomics
HIEPT-1137	HIEPT-1137			Pennington Associates Inc.
HG935085	HG935085	HP-30-IT(LI)		Mined from GenBank, NCBI
BIOUG02692-C08_rerun1	L#11APP-0688			Centre for Biodiversity Genomics
BCZSM_EPH_0103	BCZSM_EPH_0103	BCZSM_EPH_0103	SNSB-ZSM-EPH	SNSB, Zoologische Staatssammlung Muenchen
10BGMAY-027	10BGMAY-027			Centre for Biodiversity Genomics
10BGMAY-026	10BGMAY-026			Centre for Biodiversity Genomics
BIOUG02692-C10	L#11APP-0694			Centre for Biodiversity Genomics
BIOUG02702-C11	L#11APP-0781			Centre for Biodiversity Genomics
HIEPT-1048	HIEPT-1048			Smithsonian Institution, National Museum of Natural History
BCZSM_EPH_0169	BCZSM_EPH_0169	BCZSM_EPH_0169	SNSB-ZSM-EPH	SNSB, Zoologische Staatssammlung Muenchen
BIOUG02701-D05	L#11APP-0737			Centre for Biodiversity Genomics
BCZSM_EPH_0095	BCZSM_EPH_0095	BCZSM_EPH_0095	SNSB-ZSM-EPH	SNSB, Zoologische Staatssammlung Muenchen
BIOUG02702-C04	L#11APP-0787			Centre for Biodiversity Genomics
HIEPT-1169	HIEPT-1169			Kentucky Department of Environmental Protection
BIOUG02702-B12	L#11APP-0781			Centre for Biodiversity Genomics
HG935092	HG935092	HPLA-CH		Mined from GenBank, NCBI
BIOUG02702-B09	L#11APP-0791			Centre for Biodiversity Genomics
BC ZSM AQU 00142	BC ZSM AQU 00142	BC-ZSM-WI_332121	SNSB-ZSM-AQU	SNSB, Zoologische Staatssammlung Muenchen
HG935089	HG935089	HP-46-IT(LI)		Mined from GenBank, NCBI
HG935088	HG935088	HP-45-IT(LI)		Mined from GenBank, NCBI
HG935087	HG935087	HP-40-FR(ME)		Mined from GenBank, NCBI
HG935086	HG935086	HP-31-IT(LI)		Mined from GenBank, NCBI
CCDB-09353-D09		CCDB-09353-D09		Institute of Biodiversity and Ecosystem Research, Sofia
HG935084	HG935084	HP-28-IT(TO)		Mined from GenBank, NCBI
HG935083	HG935083	HP-04-CO		Mined from GenBank, NCBI
GBOL01130	GBOL01130	GBOL01130	SNSB-ZSM	SNSB, Zoologische Staatssammlung Muenchen
7214280553	68264163			United States Environmental Protection Agency
HIEPT-1049	HIEPT-1049			Smithsonian Institution, National Museum of Natural History
GU936203				Mined from GenBank, NCBI
6414300284	65456523			United States Environmental Protection Agency
6214270191	65456476			United States Environmental Protection Agency
5714250408	68265028			United States Environmental Protection Agency
5514300440	65454603			United States Environmental Protection Agency
6614330398	68264956			United States Environmental Protection Agency
8719260160	68265923			United States Environmental Protection Agency
5014270731	65455673			United States Environmental Protection Agency
4814270404	65453020			United States Environmental Protection Agency
8814330245	65453043			United States Environmental Protection Agency
4714271024	68263645			United States Environmental Protection Agency
6714300317	65453067			United States Environmental Protection Agency
5214270304	68265004			United States Environmental Protection Agency
4014290121	65454610			United States Environmental Protection Agency
3714280355	65451972			United States Environmental Protection Agency
7614270878	65453001			United States Environmental Protection Agency
3414280206	68264985			United States Environmental Protection Agency
3414280101	65456547			United States Environmental Protection Agency
5814300641	68264139			United States Environmental Protection Agency
210011127	210011127			Smithsonian Institution, National Museum of Natural History
1414270258	68265009			United States Environmental Protection Agency
9214270696	68264092			United States Environmental Protection Agency
900011191	65454115			United States Environmental Protection Agency
2514270973	65454537			United States Environmental Protection Agency
2314250348	65453025			United States Environmental Protection Agency
HIEPT-1050	HIEPT-1050			Smithsonian Institution, National Museum of Natural History
8814280441	65454627			United States Environmental Protection Agency
8614250211	65456481			United States Environmental Protection Agency
07GSM-5978	07GSM-5978			Indiana University Bloomington
07GSM-5977	07GSM-5977			Indiana University Bloomington
8114270532	65454556			United States Environmental Protection Agency
5214330482	65454579			United States Environmental Protection Agency
1614320240	65454586			United States Environmental Protection Agency
7914250184	68263660			United States Environmental Protection Agency
7614280610	65456530			United States Environmental Protection Agency
09CPMAY-147	X			Centre for Biodiversity Genomics
2318810836	68262737			United States Environmental Protection Agency
9619230921	68265962			United States Environmental Protection Agency
BIOUG00639-E11	L#Bkond2011-60			Centre for Biodiversity Genomics
BIOUG00639-E10	L#Bkond2011-60			Centre for Biodiversity Genomics
09NBMAY-0321	09NBMAY-0321			Centre for Biodiversity Genomics
09NBMAY-0386				Centre for Biodiversity Genomics
BIOUG00638-G04	JW20110403-1		BIOUG	Centre for Biodiversity Genomics
BIOUG00638-G03	JW20110403-1			Centre for Biodiversity Genomics
6214390485	68264937			United States Environmental Protection Agency
6214390174	65456475			United States Environmental Protection Agency
09CPMAY-041	6			Centre for Biodiversity Genomics
09CPMAY-040	6			Centre for Biodiversity Genomics
8319230381	68265898			United States Environmental Protection Agency
2019040549	68265896			United States Environmental Protection Agency
09CPMAY-140	X			Centre for Biodiversity Genomics
BIOUG02692-H08	L#11APP-0727			Centre for Biodiversity Genomics
3619070296	68266329			United States Environmental Protection Agency
BIOUG10819-H01	GMP#01312	BIOUG10819-H01	BIOUG	Centre for Biodiversity Genomics
0001135	0001135	0001135		Colorado State University
0001134	0001134	0001134		Colorado State University
0001128	0001128	0001128		Colorado State University
4714400173	65453002			United States Environmental Protection Agency
0001869	0001869	0001869		Colorado State University
8619230837	68265971			United States Environmental Protection Agency
09CPMAY-007	L#CBNP-14			Centre for Biodiversity Genomics
09NBMAY-0521	09NBMAY-0521			Centre for Biodiversity Genomics
0001868	0001868	0001868		Colorado State University
1019040639	68265988			United States Environmental Protection Agency
09NBMAY-0179	09NBMAY-0179			Centre for Biodiversity Genomics
E-162-CR1S	E-162-CR108S			Centre for Biodiversity Genomics
09NBMAY-0176	09NBMAY-0176			Centre for Biodiversity Genomics
0001867	0001867	0001867		Colorado State University
09NBMAY-0282	09NBMAY-0282			Centre for Biodiversity Genomics
09NBMAY-0172	09NBMAY-0172			Centre for Biodiversity Genomics
09NBMAY-0170	09NBMAY-0170			Centre for Biodiversity Genomics
09NBMAY-0397				Centre for Biodiversity Genomics
09NBMAY-0508	09NBMAY-0508			Centre for Biodiversity Genomics
KJ675307		ROM:2010623 ESV019		Mined from GenBank, NCBI
09NBMAY-0165	09NBMAY-0165			Centre for Biodiversity Genomics
09NBMAY-0163	09NBMAY-0163			Centre for Biodiversity Genomics
09NBMAY-0161	09NBMAY-0161			Centre for Biodiversity Genomics
09NBMAY-0160	09NBMAY-0160			Centre for Biodiversity Genomics
IU-INHS-862691		862691		Illinois Natural History Survey
09NBMAY-0395				Centre for Biodiversity Genomics
09NBMAY-0156	09NBMAY-0156			Centre for Biodiversity Genomics
09NBMAY-0155	09NBMAY-0155			Centre for Biodiversity Genomics
0004918	0004918	0004918		Colorado State University
0001140	0001140	0001140		Colorado State University
0001863	0001863	0001863		Colorado State University
7619040842	68266756			United States Environmental Protection Agency
0001862	0001862	0001862		Colorado State University
4818810157	68266769			United States Environmental Protection Agency
09NBMAY-0141	09NBMAY-0141			Centre for Biodiversity Genomics
09NBMAY-0140	09NBMAY-0140			Centre for Biodiversity Genomics
9919230150	68266322			United States Environmental Protection Agency
0004718	0004718	0004718		Colorado State University
0004916	0004916	0004916		Colorado State University
BIOUG10540-F01	GMP#01308	BIOUG10540-F01	BIOUG	Centre for Biodiversity Genomics
09NBMAY-0391				Centre for Biodiversity Genomics
1618920433	68266327			United States Environmental Protection Agency
09NBMAY-0287	09NBMAY-0287			Centre for Biodiversity Genomics
09NBMAY-0130	09NBMAY-0130			Centre for Biodiversity Genomics
0001145	0001145	0001145		Colorado State University
09NBMAY-0124	09NBMAY-0124			Centre for Biodiversity Genomics
09CPMAY-002	L#09CBSTO-047			Centre for Biodiversity Genomics
09NBMAY-0519	09NBMAY-0519			Centre for Biodiversity Genomics
09NBMAY-0121	09NBMAY-0121			Centre for Biodiversity Genomics
09NBMAY-0120	09NBMAY-0120			Centre for Biodiversity Genomics
0001143	0001143	0001143		Colorado State University
09NBMAY-0109	09NBMAY-0109			Centre for Biodiversity Genomics
09NBMAY-0387				Centre for Biodiversity Genomics
EPA0644	EPA0644			Smithsonian Institution, National Museum of Natural History
2618980122	68265869			United States Environmental Protection Agency
09NBMAY-0385				Centre for Biodiversity Genomics
09NBMAY-0396				Centre for Biodiversity Genomics
0001138	0001138	0001138		Colorado State University
0004710	0004710	0004710		Colorado State University
0001137	0001137	0001137		Colorado State University
09NBMAY-0382				Centre for Biodiversity Genomics
09NBMAY-0381				Centre for Biodiversity Genomics
0001468	0001468	0001468		Colorado State University
5119040196	68265700			United States Environmental Protection Agency
09NBMAY-0294	09NBMAY-0294			Centre for Biodiversity Genomics
GU354161	GU354161	Pch2009-17-Ootaki-D		Mined from GenBank, NCBI
09NBMAY-0122	09NBMAY-0122			Centre for Biodiversity Genomics
E-153-CR1S	E-153-CR108S			Centre for Biodiversity Genomics
E-149-CR2BS	E-149-CR2BS			Centre for Biodiversity Genomics
09CPMAY-015	2			Centre for Biodiversity Genomics
09CPMAY-164	L#CBNP-10			Centre for Biodiversity Genomics
09NBMAY-0548	09NBMAY-0548			Centre for Biodiversity Genomics
09NBMAY-0547	09NBMAY-0547			Centre for Biodiversity Genomics
09NBMAY-0545	09NBMAY-0545			Centre for Biodiversity Genomics
09NBMAY-0543	09NBMAY-0543			Centre for Biodiversity Genomics
BIOUG09894-A09	GMP#01310	BIOUG09894-A09	BIOUG	Centre for Biodiversity Genomics
09NBMAY-0541	09NBMAY-0541			Centre for Biodiversity Genomics
09NBMAY-0540	09NBMAY-0540			Centre for Biodiversity Genomics
09NBMAY-0539	09NBMAY-0539			Centre for Biodiversity Genomics
09NBMAY-0537	09NBMAY-0537			Centre for Biodiversity Genomics
09NBMAY-0536	09NBMAY-0536			Centre for Biodiversity Genomics
09NBMAY-0535	09NBMAY-0535			Centre for Biodiversity Genomics
09NBMAY-0534	09NBMAY-0534			Centre for Biodiversity Genomics
09NBMAY-0532	09NBMAY-0532			Centre for Biodiversity Genomics
KF563011	KF563011	OPU_BS_Pj2010-14		Mined from GenBank, NCBI
09NBMAY-0530	09NBMAY-0530			Centre for Biodiversity Genomics
09NBMAY-0525	09NBMAY-0525			Centre for Biodiversity Genomics
09NBMAY-0524	09NBMAY-0524			Centre for Biodiversity Genomics
BIOUG25302-B08	GMP#03172	BIOUG25302-B08	BIOUG	Centre for Biodiversity Genomics
09NBMAY-0522	09NBMAY-0522			Centre for Biodiversity Genomics
09CPMAY-109	1			Centre for Biodiversity Genomics
09CPMAY-167	L#CBNP-10			Centre for Biodiversity Genomics
7118810575	68266577			United States Environmental Protection Agency
BIOUG15934-A08	GMP#03141	BIOUG15934-A08	BIOUG	Centre for Biodiversity Genomics
BIOUG15934-A07	GMP#03141	BIOUG15934-A07	BIOUG	Centre for Biodiversity Genomics
09CPMAY-163	8			Centre for Biodiversity Genomics
09CPMAY-162	8			Centre for Biodiversity Genomics
1519230215	68266706			United States Environmental Protection Agency
09CPMAY-160	8			Centre for Biodiversity Genomics
09CPMAY-157	8			Centre for Biodiversity Genomics
07PROBE-2286	07PROBE-2286			Centre for Biodiversity Genomics
09CPMAY-155	8			Centre for Biodiversity Genomics
09NBMAY-0329	09NBMAY-0329			Centre for Biodiversity Genomics
09CPMAY-151	X			Centre for Biodiversity Genomics
09NBMAY-0326	09NBMAY-0326			Centre for Biodiversity Genomics
09CPMAY-149	X			Centre for Biodiversity Genomics
09NBMAY-0323	09NBMAY-0323			Centre for Biodiversity Genomics
09CPMAY-146	X			Centre for Biodiversity Genomics
09CPMAY-145	X			Centre for Biodiversity Genomics
09CPMAY-144	X			Centre for Biodiversity Genomics
09NBMAY-0319	09NBMAY-0319			Centre for Biodiversity Genomics
07PROBE-07102	07PROBE-07102			Centre for Biodiversity Genomics
09CPMAY-141	X			Centre for Biodiversity Genomics
09NBMAY-0316	09NBMAY-0316			Centre for Biodiversity Genomics
09NBMAY-0315	09NBMAY-0315			Centre for Biodiversity Genomics
BIOUG20753-G02	GMP#03140	BIOUG20753-G02	BIOUG	Centre for Biodiversity Genomics
BIOUG20753-G01	GMP#03140	BIOUG20753-G01	BIOUG	Centre for Biodiversity Genomics
09NBMAY-0310	09NBMAY-0310			Centre for Biodiversity Genomics
09NBMAY-0309	09NBMAY-0309			Centre for Biodiversity Genomics
09NBMAY-0306	09NBMAY-0306			Centre for Biodiversity Genomics
0004915	0004915	0004915		Colorado State University
0004914	0004914	0004914		Colorado State University
0004913	0004913	0004913		Colorado State University
09NBMAY-0302	09NBMAY-0302			Centre for Biodiversity Genomics
09NBMAY-0301	09NBMAY-0301			Centre for Biodiversity Genomics
09NBMAY-0300	09NBMAY-0300			Centre for Biodiversity Genomics
09NBMAY-0299	09NBMAY-0299			Centre for Biodiversity Genomics
09NBMAY-0809	09NBMAY-0809			Centre for Biodiversity Genomics
09NBMAY-0296	09NBMAY-0296			Centre for Biodiversity Genomics
09CPMAY-118	9			Centre for Biodiversity Genomics
09NBMAY-0293	09NBMAY-0293			Centre for Biodiversity Genomics
09CPMAY-115	9			Centre for Biodiversity Genomics
09NBMAY-0290	09NBMAY-0290			Centre for Biodiversity Genomics
09NBMAY-0801	09NBMAY-0801			Centre for Biodiversity Genomics
09NBMAY-0288	09NBMAY-0288			Centre for Biodiversity Genomics
09NBMAY-0799	09NBMAY-0799			Centre for Biodiversity Genomics
09CPMAY-110	1			Centre for Biodiversity Genomics
09NBMAY-0285	09NBMAY-0285			Centre for Biodiversity Genomics
09NBMAY-0284	09NBMAY-0284			Centre for Biodiversity Genomics
09CPMAY-107	1			Centre for Biodiversity Genomics
09NBMAY-0794	09NBMAY-0794			Centre for Biodiversity Genomics
09NBMAY-0793	09NBMAY-0793			Centre for Biodiversity Genomics
09NBMAY-0791	09NBMAY-0791			Centre for Biodiversity Genomics
09NBMAY-0790	09NBMAY-0790			Centre for Biodiversity Genomics
09NBMAY-0159	09NBMAY-0159			Centre for Biodiversity Genomics
09CPMAY-100	5			Centre for Biodiversity Genomics
09CPMAY-099	5			Centre for Biodiversity Genomics
09NBMAY-0166	09NBMAY-0166			Centre for Biodiversity Genomics
4018920258	68266938			United States Environmental Protection Agency
BIOUG15360-E12	GMP#03139	BIOUG15360-E12	BIOUG	Centre for Biodiversity Genomics
BIOUG15360-E11	GMP#03139	BIOUG15360-E11	BIOUG	Centre for Biodiversity Genomics
BIOUG15360-E10	GMP#03139	BIOUG15360-E10	BIOUG	Centre for Biodiversity Genomics
BIOUG15360-E09	GMP#03139	BIOUG15360-E09	BIOUG	Centre for Biodiversity Genomics
BIOUG15360-E08	GMP#03139	BIOUG15360-E08	BIOUG	Centre for Biodiversity Genomics
BIOUG15360-E07	GMP#03139	BIOUG15360-E07	BIOUG	Centre for Biodiversity Genomics
BIOUG15360-E06	GMP#03139	BIOUG15360-E06	BIOUG	Centre for Biodiversity Genomics
KF563018	KF563018	OPU_BS_P2010-362		Mined from GenBank, NCBI
BIOUG02692-F09	L#11APP-0717			Centre for Biodiversity Genomics
BIOUG02701-D11	L#11APP-0737			Centre for Biodiversity Genomics
IU-INHS-862658		862658		Illinois Natural History Survey
BIOUG02701-D02	L#11APP-0746			Centre for Biodiversity Genomics
09NBMAY-0003	09NBMAY-0003			Centre for Biodiversity Genomics
09NBMAY-0002	09NBMAY-0002			Centre for Biodiversity Genomics
09NBMAY-0001	09NBMAY-0001			Centre for Biodiversity Genomics
HIEPT-1165	HIEPT-1165			Kentucky Department of Environmental Protection
BIOUG00640-C06	L#LJMAY2011-040			Indiana University Bloomington
HG935075	HG935075	HL-17-CO		Mined from GenBank, NCBI
HG935081	HG935081	HL-CH2		Mined from GenBank, NCBI
HG935080	HG935080	HL-CH		Mined from GenBank, NCBI
HG935074	HG935074	HL-11-CO		Mined from GenBank, NCBI
HG935073	HG935073	HL-08-CO		Mined from GenBank, NCBI
HG935072	HG935072	HL-07-CO		Mined from GenBank, NCBI
HG935071	HG935071	HL-06-CO		Mined from GenBank, NCBI
HG935070	HG935070	HL-01-CO		Mined from GenBank, NCBI
BIOUG57626-B02	TOY07	BIOUG57626-B02	BIOUG	University of Lodz, Dept of Invertebrate Zoology and Hydrobiology
GBOL02589	GBOL02589	GBOL02589	SNSB-ZSM	SNSB, Zoologische Staatssammlung Muenchen
BC ZSM AQU 00825		BC-ZSM-WI_339334	SNSB-ZSM-AQU	SNSB, Zoologische Staatssammlung Muenchen
LT670874				Mined from GenBank, NCBI
LT670873				Mined from GenBank, NCBI
LT670872				Mined from GenBank, NCBI
BCZSM_EPH_0120	BCZSM_EPH_0120	BCZSM_EPH_0120	SNSB-ZSM-EPH	SNSB, Zoologische Staatssammlung Muenchen
GBOL01095	GBOL01095	GBOL01095	SNSB-ZSM	SNSB, Zoologische Staatssammlung Muenchen
BIOUG57625-A12	TOY04	BIOUG57625-A12	BIOUG	University of Lodz, Dept of Invertebrate Zoology and Hydrobiology
CCDB-09364-A04		CCDB-09364-A04		Institute of Biodiversity and Ecosystem Research, Sofia
BCZSM_EPH_0106	BCZSM_EPH_0106	BCZSM_EPH_0106	SNSB-ZSM-EPH	SNSB, Zoologische Staatssammlung Muenchen
GBOL01088	GBOL01088	GBOL01088	SNSB-ZSM	SNSB, Zoologische Staatssammlung Muenchen
BCZSMAQU001070	BCZSMAQU001070	BCZSMAQU001070	SNSB-ZSM-AQU	SNSB, Zoologische Staatssammlung Muenchen
BC ZSM AQU 00826		BC-ZSM-WI_337930	SNSB-ZSM-AQU	SNSB, Zoologische Staatssammlung Muenchen
LN734749	LN734749			Mined from GenBank, NCBI
BC ZSM AQU 00824		BC-ZSM-WI_333594	SNSB-ZSM-AQU	SNSB, Zoologische Staatssammlung Muenchen
BIOUG57625-G04	TOY04	BIOUG57625-G04	BIOUG	University of Lodz, Dept of Invertebrate Zoology and Hydrobiology
BCZSM_EPH_0147	BCZSM_EPH_0147	BCZSM_EPH_0147	SNSB-ZSM-EPH	SNSB, Zoologische Staatssammlung Muenchen
GBOL01074	GBOL01074	GBOL01074	SNSB-ZSM	SNSB, Zoologische Staatssammlung Muenchen
CCDB-09363-G10		CCDB-09363-G10		Institute of Biodiversity and Ecosystem Research, Sofia
CCDB-09363-G08		CCDB-09363-G08		Institute of Biodiversity and Ecosystem Research, Sofia
GBOL-33782		GBOL-33782	ZFMK	Zoologisches Forschungsmuseum Alexander Koenig
LN734750	LN734750			Mined from GenBank, NCBI
CCDB-09355-D07		CCDB-09355-D07		Institute of Biodiversity and Ecosystem Research, Sofia
LN734748	LN734748			Mined from GenBank, NCBI
LN734747	LN734747			Mined from GenBank, NCBI
CCDB-09364-A03		CCDB-09364-A03		Institute of Biodiversity and Ecosystem Research, Sofia
BIOUG57603-H10	TOY04			University of Lodz, Dept of Invertebrate Zoology and Hydrobiology
CCDB-09355-C04		CCDB-09355-C04		Institute of Biodiversity and Ecosystem Research, Sofia
BC ZSM AQU 00049	BC ZSM AQU 00049	BC-ZSM-WI_331799	SNSB-ZSM-AQU	SNSB, Zoologische Staatssammlung Muenchen
GBOL-33783		GBOL-33783	ZFMK	Zoologisches Forschungsmuseum Alexander Koenig
CCDB-09363-G07		CCDB-09363-G07		Institute of Biodiversity and Ecosystem Research, Sofia
10BGMAY-025	10BGMAY-025			Centre for Biodiversity Genomics
10BGMAY-024	10BGMAY-024			Centre for Biodiversity Genomics
10BGMAY-023	10BGMAY-023			Centre for Biodiversity Genomics
CCDB-09364-A02		CCDB-09364-A02		Institute of Biodiversity and Ecosystem Research, Sofia
10BGMAY-021	10BGMAY-021			Centre for Biodiversity Genomics
10BGMAY-020	10BGMAY-020			Centre for Biodiversity Genomics
10BGMAY-019	10BGMAY-019			Centre for Biodiversity Genomics
10BGMAY-018	10BGMAY-018			Centre for Biodiversity Genomics
10BGMAY-017	10BGMAY-017			Centre for Biodiversity Genomics
10BGMAY-016	10BGMAY-016			Centre for Biodiversity Genomics
10BGMAY-015	10BGMAY-015			Centre for Biodiversity Genomics
10BGMAY-014	10BGMAY-014			Centre for Biodiversity Genomics
10BGMAY-013	10BGMAY-013			Centre for Biodiversity Genomics
10BGMAY-012	10BGMAY-012			Centre for Biodiversity Genomics
10BGMAY-011	10BGMAY-011			Centre for Biodiversity Genomics
10BGMAY-010	10BGMAY-010			Centre for Biodiversity Genomics
10BGMAY-009	10BGMAY-009			Centre for Biodiversity Genomics
10BGMAY-008	10BGMAY-008			Centre for Biodiversity Genomics
10BGMAY-007	10BGMAY-007			Centre for Biodiversity Genomics
BCZSM_EPH_0151	BCZSM_EPH_0151	BCZSM_EPH_0151	SNSB-ZSM-EPH	SNSB, Zoologische Staatssammlung Muenchen
LT626189				Mined from GenBank, NCBI
HG935082	HG935082	HL-TU		Mined from GenBank, NCBI
HG935079	HG935079	HL-49-IT(LI)		Mined from GenBank, NCBI
HG935078	HG935078	HL-42-FR(ME)		Mined from GenBank, NCBI
HG935077	HG935077	HL-40-FR(ME)		Mined from GenBank, NCBI
HG935076	HG935076	HL-33-IT(AP)		Mined from GenBank, NCBI
BIOUG02692-C05	L#11APP-0694			Centre for Biodiversity Genomics
LT626134				Mined from GenBank, NCBI
Cbind-112	Cbind-112			Biodiversity Institute of Ontario
E-131-CR1HM	E131-CR108HM			Centre for Biodiversity Genomics
BIOUG02702-B03	L#11APP-0776			Centre for Biodiversity Genomics
BIOUG02702-B02	L#11APP-0776			Centre for Biodiversity Genomics
BIOUG02702-B01	L#11APP-0776			Centre for Biodiversity Genomics
BIOUG02702-A12	L#11APP-0776			Centre for Biodiversity Genomics
BIOUG02702-A11	L#11APP-0776			Centre for Biodiversity Genomics
BIOUG15934-F06	GMP#03147	BIOUG15934-F06	BIOUG	Centre for Biodiversity Genomics
BIOUG02702-A09	L#11APP-0776			Centre for Biodiversity Genomics
BIOUG02702-A08	L#11APP-0776			Centre for Biodiversity Genomics
BIOUG02702-A07	L#11APP-0772			Centre for Biodiversity Genomics
BIOUG02702-A06	L#11APP-0772			Centre for Biodiversity Genomics
BIOUG02702-A05	L#11APP-0776			Centre for Biodiversity Genomics
BIOUG02702-A04	L#11APP-0776			Centre for Biodiversity Genomics
BIOUG00639-G11	L#LJMAY2011-003			Indiana University Bloomington
BIOUG02702-A01	L#11APP-0772			Centre for Biodiversity Genomics
BIOUG00640-A11	L#LJMAY2011-014			Indiana University Bloomington
Cbind-220	Cbind-220			Biodiversity Institute of Ontario
813_HC_SK
BIOUG57627-D01	TOY25	BIOUG57627-D01	BIOUG	University of Lodz, Dept of Invertebrate Zoology and Hydrobiology
Psu_BBT130610_02	Psu_BBT130610_02			University of Duisburg-Essen, Aquatic Ecology
HIEPT-1118	HIEPT-1118			Pennington Associates Inc.
JI-BOLD-567	DIPT-JS-2016-0016	JI-BOLD-567		Research Collection of Jari Ilmonen
UAM:Ento:442878		UAM:Ento:442878		University of Alaska Museum
E36-CR1	E36-CR108			Centre for Biodiversity Genomics
E31-CR6	E31-CR6			Centre for Biodiversity Genomics
07PROBE-2386	07PROBE-2386			Centre for Biodiversity Genomics
07PROBE-2381	07PROBE-2381			Centre for Biodiversity Genomics
E19-CR100	E19-CR100			Centre for Biodiversity Genomics
09LJ99	09LJ99			Indiana University Bloomington
09LJ98	09LJ98			Indiana University Bloomington
07PROBE-2373	07PROBE-2373			Centre for Biodiversity Genomics
09CPMAY-091	E			Centre for Biodiversity Genomics
BIOUG57626-F12	TOY17	BIOUG57626-F12	BIOUG	University of Lodz, Dept of Invertebrate Zoology and Hydrobiology
07PROBE-2231	07PROBE-2231			Centre for Biodiversity Genomics
HIEPT-1052	HIEPT-1052			Smithsonian Institution, National Museum of Natural History
HIEPT-1051	HIEPT-1051			Smithsonian Institution, National Museum of Natural History
09LJ23	09LJ23			Indiana University Bloomington
Cbind-042	Cbind-042			Biodiversity Institute of Ontario
09LJ22	09LJ22			Indiana University Bloomington
9018810926	68266073			United States Environmental Protection Agency
Cbref-041	Cbref-041			Biodiversity Institute of Ontario
BIOUG02690-G12	L#11APP-0522			Centre for Biodiversity Genomics
BIOUG02690-G11	L#11APP-0511			Centre for Biodiversity Genomics
BIOUG02690-G09	L#11APP-0511			Centre for Biodiversity Genomics
BIOUG02690-G08	L#11APP-0522			Centre for Biodiversity Genomics
BIOUG02690-G07	L#11APP-0514			Centre for Biodiversity Genomics
BIOUG02690-G05	L#11APP-0514			Centre for Biodiversity Genomics
BIOUG02690-G04	L#11APP-0511			Centre for Biodiversity Genomics
BCZSM_EPH_0069	BCZSM_EPH_0069	BCZSM_EPH_0069	SNSB-ZSM-EPH	SNSB, Zoologische Staatssammlung Muenchen
BIOUG02690-G02	L#11APP-0511			Centre for Biodiversity Genomics
BIOUG02690-G01	L#11APP-0511			Centre for Biodiversity Genomics
BIOUG02690-F12	L#11APP-0514			Centre for Biodiversity Genomics
BIOUG02690-F10	L#11APP-0511			Centre for Biodiversity Genomics
IU-INHS-862690		862690		Illinois Natural History Survey
BIOUG02690-F07	L#11APP-0511			Centre for Biodiversity Genomics
09LJ24	09LJ24			Indiana University Bloomington
CCDB-09355-H03		CCDB-09355-H03		Institute of Biodiversity and Ecosystem Research, Sofia
07PROBE-2181	07PROBE-2181			Centre for Biodiversity Genomics
UAM:Ento:407196		UAM:Ento:407196		University of Alaska Museum
09NBMAY-0049	09NBMAY-0049			Centre for Biodiversity Genomics
07PROBE-2176	07PROBE-2176			Centre for Biodiversity Genomics
07PROBE-2174	07PROBE-2174			Centre for Biodiversity Genomics
07PROBE-2170	07PROBE-2170			Centre for Biodiversity Genomics
07PROBE-2168	07PROBE-2168			Centre for Biodiversity Genomics
07PROBE-2166	07PROBE-2166			Centre for Biodiversity Genomics
09LJ4	09LJ4			Indiana University Bloomington
09LJ3	09LJ3			Indiana University Bloomington
09LJ2	09LJ2			Indiana University Bloomington
Psu_BBT130622_02	Psu_BBT130622_02			University of Duisburg-Essen, Aquatic Ecology
BOLD-0DIAHNL14				Biodiversity Institute of Ontario, Informatics Department
JI-BOLD-566	DIPT-JS-2016-0016	JI-BOLD-566		Research Collection of Jari Ilmonen
LN734756	LN734756			Mined from GenBank, NCBI
LN734755	LN734755			Mined from GenBank, NCBI
LN734754	LN734754			Mined from GenBank, NCBI
NO-EPH29		NO-EPH29		NTNU University Museum, Department of Natural History
NO-EPH28		NO-EPH28		NTNU University Museum, Department of Natural History
09CPMAY-125	E			Centre for Biodiversity Genomics
09CPMAY-123	E			Centre for Biodiversity Genomics
07PROBE-07082	07PROBE-07082			Centre for Biodiversity Genomics
07PROBE-2130	07PROBE-2130			Centre for Biodiversity Genomics
GBOL00613	GBOL00613	GBOL00613	SNSB-ZSM	SNSB, Zoologische Staatssammlung Muenchen
08INHSE-0247	08INHSE-0247	INHS 163651		Illinois Natural History Survey
Cbref-174	Cbref-174			Biodiversity Institute of Ontario
CHU06-COL-222	CHU06-COL-222		BIOUG	Centre for Biodiversity Genomics
CHU06-COL-221	CHU06-COL-221		BIOUG	Centre for Biodiversity Genomics
10BBEPT-0167	L#PC2010YO-090	10BBEPT-0167	BIOUG	Centre for Biodiversity Genomics
09CPMAY-094	E			Centre for Biodiversity Genomics
Psu_BBT130517_02	Psu_BBT130517_02			University of Duisburg-Essen, Aquatic Ecology
CHU06-COL-211	CHU06-COL-211		BIOUG	Centre for Biodiversity Genomics
MF458785				Mined from GenBank, NCBI
10BGMAY-093	L#09CB-112	10BGMAY-093	BIOUG	Centre for Biodiversity Genomics
BIOUG57628-E04	CIT14	BIOUG57628-E04	BIOUG	University of Lodz, Dept of Invertebrate Zoology and Hydrobiology
09LJ1	09LJ1			Indiana University Bloomington
CHU06-COL-150	CHU06-COL-150		BIOUG	Centre for Biodiversity Genomics
UAM:Ento:442842		UAM:Ento:442842		University of Alaska Museum
SCCWRP0094001	L#SCCWRP094	SCCWRP0094001	BIOUG	Centre for Biodiversity Genomics
JB202017	MAY3			Newcastle University
07GSM-5963	07GSM-5963			Indiana University Bloomington
BIOUG02692-F12	L#11APP-0717			Centre for Biodiversity Genomics
BIOUG02702-D12	L#11APP-0795			Centre for Biodiversity Genomics
09CUMAY-002		L#09PROBE-2003		Centre for Biodiversity Genomics
7214040261	65453072			United States Environmental Protection Agency
09CUMAY-004		L#09PROBE-2007		Centre for Biodiversity Genomics
6913980248	65452999			United States Environmental Protection Agency
09CUMAY-003		L#09PROBE-2004		Centre for Biodiversity Genomics
9514000126	65456549			United States Environmental Protection Agency
LN995555				Mined from GenBank, NCBI
8316000156	68264473			United States Environmental Protection Agency
3314180958	65453068			United States Environmental Protection Agency
09NBMAY-0063	09NBMAY-0063			Centre for Biodiversity Genomics
6014050237	65454584			United States Environmental Protection Agency
1715990382	68264580			United States Environmental Protection Agency
E-167-CR4S	E-167-CR4S			Centre for Biodiversity Genomics
09CUMAY-016		L#09PROBE-2077		Centre for Biodiversity Genomics
BIOUG00929-E08	L#10PROBE-1675		BIOUG	Centre for Biodiversity Genomics
09NBMAY-0061	09NBMAY-0061			Centre for Biodiversity Genomics
1715980709	68264689			United States Environmental Protection Agency
5014210106	65454585			United States Environmental Protection Agency
1013990278	65454535			United States Environmental Protection Agency
KJ675351		ROM:2011215 EYK007		Mined from GenBank, NCBI
07PROBE-2023	07PROBE-2023			Centre for Biodiversity Genomics
2714180149	65454628			United States Environmental Protection Agency
KJ675350		ROM:2011215 EYK006		Mined from GenBank, NCBI
8014090153	65456480			United States Environmental Protection Agency
09NBMAY-0058	09NBMAY-0058			Centre for Biodiversity Genomics
09CPMAY-005	L#CBNP-11			Centre for Biodiversity Genomics
09CPMAY-004	L#CBNP-11			Centre for Biodiversity Genomics
NO-EPH117		NO-EPH117		NTNU University Museum, Department of Natural History
4214180672	65454609			United States Environmental Protection Agency
BIOUG02702-D10	L#11APP-0802			Centre for Biodiversity Genomics
KJ675300		ROM:2010622 ESV007		Mined from GenBank, NCBI
3814150595	65454536			United States Environmental Protection Agency
2214181028	65454604			United States Environmental Protection Agency
6314180580	65453073			United States Environmental Protection Agency
2114040136	65456528			United States Environmental Protection Agency
3614170139	65453092			United States Environmental Protection Agency
09NBMAY-0077	09NBMAY-0077			Centre for Biodiversity Genomics
8715990216	68264676			United States Environmental Protection Agency
4414060124	65453045			United States Environmental Protection Agency
2413990140	68264983			United States Environmental Protection Agency
BIOUG02702-D09	L#11APP-0799			Centre for Biodiversity Genomics
3114180350	68264164			United States Environmental Protection Agency
CCDB-33288-F05	ROM 2010583	ROM	ROM	Royal Ontario Museum
CCDB-33288-F04	ROM 2010583	ROM	ROM	Royal Ontario Museum
790034495	65454351			United States Environmental Protection Agency
CCDB-33288-E11	ROM 2011219	ROM	ROM	Royal Ontario Museum
CCDB-33288-E10	ROM 2011219	ROM	ROM	Royal Ontario Museum
08ONMAY-0010	08ONMAY-0010			Centre for Biodiversity Genomics
08ONMAY-0009	08ONMAY-0009			Centre for Biodiversity Genomics
08ONMAY-0007	08ONMAY-0007			Centre for Biodiversity Genomics
08ONMAY-0004	08ONMAY-0004			Centre for Biodiversity Genomics
08ONMAY-0003	08ONMAY-0003			Centre for Biodiversity Genomics
2214110171	65453024			United States Environmental Protection Agency
1414180498	65456529			United States Environmental Protection Agency
BIOUG00929-F05	L#10PROBE-1647		BIOUG	Centre for Biodiversity Genomics
1914040712	68264144			United States Environmental Protection Agency
BIOUG00929-F03	L#10PROBE-9566		BIOUG	Centre for Biodiversity Genomics
BIOUG00929-F02	L#10PROBE-9566		BIOUG	Centre for Biodiversity Genomics
7215980846	68264593			United States Environmental Protection Agency
BIOUG02702-D08	L#11APP-0799			Centre for Biodiversity Genomics
LN995545				Mined from GenBank, NCBI
BIOUG00929-E07	L#10PROBE-1675		BIOUG	Centre for Biodiversity Genomics
LN995551				Mined from GenBank, NCBI
120034335	65453679			United States Environmental Protection Agency
LN995556				Mined from GenBank, NCBI
7015980125	68265097			United States Environmental Protection Agency
LN995553				Mined from GenBank, NCBI
BIOUG00929-E01	L#10PROBE-1560		BIOUG	Centre for Biodiversity Genomics
CWBC-0052		CWBC-0007		Central Michigan University, Biology Department
09NBMAY-0104	09NBMAY-0104			Centre for Biodiversity Genomics
BIOUG00929-D06	L#10PROBE-1376		BIOUG	Centre for Biodiversity Genomics
BIOUG00929-D05	L#10PROBE-1376		BIOUG	Centre for Biodiversity Genomics
09NBMAY-0075	09NBMAY-0075			Centre for Biodiversity Genomics
BIOUG00929-D03	L#10PROBE-1376		BIOUG	Centre for Biodiversity Genomics
BIOUG00929-D02	L#10PROBE-1376		BIOUG	Centre for Biodiversity Genomics
LN995560				Mined from GenBank, NCBI
NO-EPH118		NO-EPH118		NTNU University Museum, Department of Natural History
BIOUG01316-H04	L#10PROBE-9382		BIOUG	Centre for Biodiversity Genomics
09NBMAY-0083	09NBMAY-0083			Centre for Biodiversity Genomics
09NBMAY-0082	09NBMAY-0082			Centre for Biodiversity Genomics
09NBMAY-0081	09NBMAY-0081			Centre for Biodiversity Genomics
420033554	65454742			United States Environmental Protection Agency
BC ZSM AQU 00838		BC-ZSM-WI_339837	SNSB-ZSM-AQU	SNSB, Zoologische Staatssammlung Muenchen
09NBMAY-0076	09NBMAY-0076			Centre for Biodiversity Genomics
4215980445	68264604			United States Environmental Protection Agency
09NBMAY-0072	09NBMAY-0072			Centre for Biodiversity Genomics
BIOUG01316-F10	L#10PROBE-1675		BIOUG	Centre for Biodiversity Genomics
5415980214	68264508			United States Environmental Protection Agency
09NBMAY-0064	09NBMAY-0064			Centre for Biodiversity Genomics
BIOUG01316-F04	L#10PROBE-9566		BIOUG	Centre for Biodiversity Genomics
09NBMAY-0062	09NBMAY-0062			Centre for Biodiversity Genomics
680034055	65454358			United States Environmental Protection Agency
09NBMAY-0060	09NBMAY-0060			Centre for Biodiversity Genomics
5115980950	68265073			United States Environmental Protection Agency
BIOUG02702-D06	L#11APP-0799			Centre for Biodiversity Genomics
1814050466	68264120			United States Environmental Protection Agency
110033822	65453590			United States Environmental Protection Agency
280033938	65453686			United States Environmental Protection Agency
JI-BOLD-365	JI-BOLD-365	JI-BOLD-365		Research Collection of Jari Ilmonen
6114010159	65453093			United States Environmental Protection Agency
E-146-CR2BS	E-146-CR2BS			Centre for Biodiversity Genomics
BIOUG02701-G02	L#11APP-0751			Centre for Biodiversity Genomics
5614180748	68264145			United States Environmental Protection Agency
NO-EPH116		NO-EPH116		NTNU University Museum, Department of Natural History
E-136-CR1S	E-136-CR108S			Centre for Biodiversity Genomics
8514230118	65453044			United States Environmental Protection Agency
160034272	65453583			United States Environmental Protection Agency
BIOUG02702-E06	L#11APP-0795			Centre for Biodiversity Genomics
BIOUG02702-E05	L#11APP-0795			Centre for Biodiversity Genomics
BIOUG02702-E04	L#11APP-0799			Centre for Biodiversity Genomics
BIOUG02702-E03	L#11APP-0799			Centre for Biodiversity Genomics
LN995559		MZH:ES18		Mined from GenBank, NCBI
BIOUG02702-E01	L#11APP-0795			Centre for Biodiversity Genomics
LN995557		MZH:ES16		Mined from GenBank, NCBI
LN995554		MZH:ES13		Mined from GenBank, NCBI
BIOUG25302-B05	GMP#03172	BIOUG25302-B05	BIOUG	Centre for Biodiversity Genomics
BIOUG25302-B04	GMP#03172	BIOUG25302-B04	BIOUG	Centre for Biodiversity Genomics
BIOUG25302-B03	GMP#03172	BIOUG25302-B03	BIOUG	Centre for Biodiversity Genomics
BIOUG25302-B02	GMP#03172	BIOUG25302-B02	BIOUG	Centre for Biodiversity Genomics
09NBMAY-0516	09NBMAY-0516			Centre for Biodiversity Genomics
BIOUG09894-B07	GMP#01310	BIOUG09894-B07	BIOUG	Centre for Biodiversity Genomics
09NBMAY-0513	09NBMAY-0513			Centre for Biodiversity Genomics
09NBMAY-0511	09NBMAY-0511			Centre for Biodiversity Genomics
2318880294	68267058			United States Environmental Protection Agency
BIOUG11155-A05	GMP#01442	BIOUG11155-A05	BIOUG	Centre for Biodiversity Genomics
E-98-CR1M	E98-CR108M			Centre for Biodiversity Genomics
E97-CR1M	E97-CR108M			Centre for Biodiversity Genomics
09CPMAY-106	1			Centre for Biodiversity Genomics
E91-CR2	E91-CR2			Centre for Biodiversity Genomics
09NBMAY-0281	09NBMAY-0281			Centre for Biodiversity Genomics
BIOUG00640-B07	L#LJMAY2011-025			Indiana University Bloomington
BIOUG00640-B06	L#LJMAY2011-025			Indiana University Bloomington
BIOUG00640-B05	L#LJMAY2011-024			Indiana University Bloomington
BIOUG00640-B04	L#LJMAY2011-024			Indiana University Bloomington
BIOUG00640-B03	L#LJMAY2011-024			Indiana University Bloomington
BIOUG00640-B02	L#LJMAY2011-023			Indiana University Bloomington
0004728	0004728	0004728		Colorado State University
0004727	0004727	0004727		Colorado State University
0004726	0004726	0004726		Colorado State University
0004725	0004725	0004725		Colorado State University
0004724	0004724	0004724		Colorado State University
0004723	0004723	0004723		Colorado State University
0004722	0004722	0004722		Colorado State University
0004721	0004721	0004721		Colorado State University
0004720	0004720	0004720		Colorado State University
0004719	0004719	0004719		Colorado State University
0004717	0004717	0004717		Colorado State University
0004716	0004716	0004716		Colorado State University
0004715	0004715	0004715		Colorado State University
0004714	0004714	0004714		Colorado State University
0004713	0004713	0004713		Colorado State University
0004712	0004712	0004712		Colorado State University
0004711	0004711	0004711		Colorado State University
E62-CR1	E62-CR108			Centre for Biodiversity Genomics
0004709	0004709	0004709		Colorado State University
KJ674907		ROM:2010630 EGB015		Mined from GenBank, NCBI
09NBMAY-0531	09NBMAY-0531			Centre for Biodiversity Genomics
E52-CR1	E52-CR108			Centre for Biodiversity Genomics
BIOUG12897-D08	L#13BIOBUS-0498	BIOUG12897-D08	BIOUG	Centre for Biodiversity Genomics
E47-CR1	E47-CR108			Centre for Biodiversity Genomics
09NBMAY-0325	09NBMAY-0325			Centre for Biodiversity Genomics
KJ675320		ROM:2010624 ESV025		Mined from GenBank, NCBI
09NBMAY-0180	09NBMAY-0180			Centre for Biodiversity Genomics
0001144	0001144	0001144		Colorado State University
KJ674948		ROM:2010632 EGB038		Mined from GenBank, NCBI
KJ674930		ROM:2010631 EGB030		Mined from GenBank, NCBI
E8-CR4	E8-CR4			Centre for Biodiversity Genomics
09NBMAY-0523	09NBMAY-0523			Centre for Biodiversity Genomics
09NBMAY-0139	09NBMAY-0139			Centre for Biodiversity Genomics
0001127	0001127	0001127		Colorado State University
0001126	0001126	0001126		Colorado State University
BIOUG25302-B07	GMP#03172	BIOUG25302-B07	BIOUG	Centre for Biodiversity Genomics
0001124	0001124	0001124		Colorado State University
0001123	0001123	0001123		Colorado State University
0000867	0000867	0000867		Colorado State University
0000866	0000866	0000866		Colorado State University
0000864	0000864	0000864		Colorado State University
0000862	0000862	0000862		Colorado State University
09NBMAY-0400				Centre for Biodiversity Genomics
09NBMAY-0399				Centre for Biodiversity Genomics
09NBMAY-0398				Centre for Biodiversity Genomics
0001866	0001866	0001866		Colorado State University
0001865	0001865	0001865		Colorado State University
0001864	0001864	0001864		Colorado State University
09NBMAY-0394				Centre for Biodiversity Genomics
09NBMAY-0393				Centre for Biodiversity Genomics
0001861	0001861	0001861		Colorado State University
0001860	0001860	0001860		Colorado State University
09NBMAY-0390				Centre for Biodiversity Genomics
09NBMAY-0389				Centre for Biodiversity Genomics
09NBMAY-0388				Centre for Biodiversity Genomics
0001142	0001142	0001142		Colorado State University
0001141	0001141	0001141	ROMO-01758 ROMO 27446	Colorado State University
0001139	0001139	0001139		Colorado State University
09NBMAY-0384				Centre for Biodiversity Genomics
09NBMAY-0383				Centre for Biodiversity Genomics
0001136	0001136	0001136		Colorado State University
BIOUG25302-B01	GMP#03172	BIOUG25302-B01	BIOUG	Centre for Biodiversity Genomics
07PROBE-2323	07PROBE-2323			Centre for Biodiversity Genomics
09NBMAY-0135	09NBMAY-0135			Centre for Biodiversity Genomics
09NBMAY-0515	09NBMAY-0515			Centre for Biodiversity Genomics
E-107-CR1UM	E107-CR108UM			Centre for Biodiversity Genomics
BIOUG25302-B06	GMP#03172	BIOUG25302-B06	BIOUG	Centre for Biodiversity Genomics
BIOUG09894-D03	GMP#01314	BIOUG09894-D03	BIOUG	Centre for Biodiversity Genomics
BIOUG09894-D02	GMP#01314	BIOUG09894-D02	BIOUG	Centre for Biodiversity Genomics
09CPMAY-172	4			Centre for Biodiversity Genomics
Cbref-130	Cbref-130			Biodiversity Institute of Ontario
013265644	013265644	013265644	NHMUK	Natural History Museum, London
LC644372		LC644372		Mined from GenBank, NCBI
BIOUG02692-F11	L#11APP-0713			Centre for Biodiversity Genomics
BIOUG00639-G10	L#LJMAY2011-003			Indiana University Bloomington
NO-EPH30		NO-EPH30		NTNU University Museum, Department of Natural History
BIOUG57628-H01	CIT14	BIOUG57628-H01	BIOUG	University of Lodz, Dept of Invertebrate Zoology and Hydrobiology
10BBEPT-0123	L#PC2010GR-047	10BBEPT-0123	BIOUG	Centre for Biodiversity Genomics
MZ820927		OPU_BS_Pw2011-496		Mined from GenBank, NCBI
IU-INHS-862662		862662		Illinois Natural History Survey
09LJGSM-044	09LJGSM-044			Indiana University Bloomington
BIOUG04082-D06	GMP#00464	BIOUG04082-D06	BIOUG	Centre for Biodiversity Genomics
Psu_BBT130624_01	Psu_BBT130624_01			University of Duisburg-Essen, Aquatic Ecology
JI-BOLD-570	DIPT-JS-2016-0016	JI-BOLD-570		Research Collection of Jari Ilmonen
JI-BOLD-569	DIPT-JS-2016-0016	JI-BOLD-569		Research Collection of Jari Ilmonen
JI-BOLD-568	DIPT-JS-2016-0016	JI-BOLD-568		Research Collection of Jari Ilmonen
BIOUG02702-A03	L#11APP-0776			Centre for Biodiversity Genomics
CHU06-COL-153	CHU06-COL-153		BIOUG	Centre for Biodiversity Genomics
JI-BOLD-565	DIPT-JS-2016-0016	JI-BOLD-565		Research Collection of Jari Ilmonen
JI-BOLD-564	DIPT-JS-2016-0016	JI-BOLD-564		Research Collection of Jari Ilmonen
Psu_BBT130622_01	Psu_BBT130622_01			University of Duisburg-Essen, Aquatic Ecology
013265630	013265630	013265630	NHMUK	Natural History Museum, London
BIOUG02692-F06	L#11APP-0717			Centre for Biodiversity Genomics
09LJGSM-025	09LJGSM-025			Indiana University Bloomington
BIOUG00639-G09	L#LJMAY2011-003			Indiana University Bloomington
CHU06-COL-145	CHU06-COL-145		BIOUG	Centre for Biodiversity Genomics
BIOUG00640-A10	L#LJMAY2011-014			Indiana University Bloomington
NO-EPH27		NO-EPH27		NTNU University Museum, Department of Natural History
Psu_BBT130612_01	Psu_BBT130612_01			University of Duisburg-Essen, Aquatic Ecology
Psu_BBT130517_03	Psu_BBT130517_03			University of Duisburg-Essen, Aquatic Ecology
MH823259	MH823259			Mined from GenBank, NCBI
BIOUG57603-G12	TOY17			University of Lodz, Dept of Invertebrate Zoology and Hydrobiology
09CPMAY-124	E			Centre for Biodiversity Genomics
Psu_BBT130610_01	Psu_BBT130610_01			University of Duisburg-Essen, Aquatic Ecology
BIOUG02701-G05	L#11APP-0776			Centre for Biodiversity Genomics
BIOUG00641-B08	RNMAY-11-018			Centre for Biodiversity Genomics
09CPMAY-122	E			Centre for Biodiversity Genomics
IU-INHS-862689		862689		Illinois Natural History Survey
IU-INHS-583517		583517		Illinois Natural History Survey
NO-EPH26		NO-EPH26		NTNU University Museum, Department of Natural History
Psu_BBT130704_01	Psu_BBT130704_01			University of Duisburg-Essen, Aquatic Ecology
Psu_BBT130624_02	Psu_BBT130624_02			University of Duisburg-Essen, Aquatic Ecology
UAM:Ento:407199		UAM:Ento:407199		University of Alaska Museum
UAM:Ento:407197		UAM:Ento:407197		University of Alaska Museum
Psu_BBT130616_03	Psu_BBT130616_03			University of Duisburg-Essen, Aquatic Ecology
Psu_BBT130616_02	Psu_BBT130616_02			University of Duisburg-Essen, Aquatic Ecology
Psu_BBT130616_01	Psu_BBT130616_01			University of Duisburg-Essen, Aquatic Ecology
MZ820944		OPU_BS_Pj2010-129		Mined from GenBank, NCBI
BIOUG09888-C05	L#12BIOBUS-1086	BIOUG09888-C05	BIOUG	Centre for Biodiversity Genomics
Psu_BBT130602_01	Psu_BBT130602_01			University of Duisburg-Essen, Aquatic Ecology
Psu_BBT130523_01	Psu_BBT130523_01			University of Duisburg-Essen, Aquatic Ecology
Psu_BBT130521_01	Psu_BBT130521_01			University of Duisburg-Essen, Aquatic Ecology
Psu_BBT130519_02	Psu_BBT130519_02			University of Duisburg-Essen, Aquatic Ecology
Psu_BBT130519_01	Psu_BBT130519_01			University of Duisburg-Essen, Aquatic Ecology
LC644370		LC644370		Mined from GenBank, NCBI
Psu_BBT130517_01	Psu_BBT130517_01			University of Duisburg-Essen, Aquatic Ecology
BIOUG06945-F10	GMP#00088	BIOUG06945-F10	BIOUG	Centre for Biodiversity Genomics
07PROBE-07083	07PROBE-07083			Centre for Biodiversity Genomics
09CPMAY-121	E			Centre for Biodiversity Genomics
BIOUG02701-G08	L#11APP-0776			Centre for Biodiversity Genomics
Cbref-017	Cbref-017			Biodiversity Institute of Ontario
BC ZSM AQU 00216	BC ZSM AQU 00216	BC-ZSM-WI_331798	SNSB-ZSM-AQU	SNSB, Zoologische Staatssammlung Muenchen
Psu_BBT130508_01	Psu_BBT130508_01			University of Duisburg-Essen, Aquatic Ecology
MH823258	MH823258			Mined from GenBank, NCBI
BIOUG02796-C07		ENT012-005502	RBCM	Royal British Columbia Museum
IU-INHS-862663		862663		Illinois Natural History Survey
BIOUG57628-H07	CIT12	BIOUG57628-H07	BIOUG	University of Lodz, Dept of Invertebrate Zoology and Hydrobiology
IU-INHS-862661		862661		Illinois Natural History Survey
FAMUBOLD0040	AFPVBC	AFPVBC		Florida Agricultural and Mechanical University
BC ZSM AQU 00840		BC-ZSM-WI_339365	SNSB-ZSM-AQU	SNSB, Zoologische Staatssammlung Muenchen
IU-INHS-564083		564083		Illinois Natural History Survey
BIOUG00929-C12	L#10PROBE-9717		BIOUG	Centre for Biodiversity Genomics
BIOUG00929-C11	L#10PROBE-9717		BIOUG	Centre for Biodiversity Genomics
MZ820913		OPU_BS_Pj2010-121		Mined from GenBank, NCBI
BIOUG02701-G04	L#11APP-0772			Centre for Biodiversity Genomics
E-191-CR4S	E-191-CR4S			Centre for Biodiversity Genomics
BIOUG16343-B05	GMP#03151	BIOUG16343-B05	BIOUG	Centre for Biodiversity Genomics
E-189-CR1S	E-189-CR108S			Centre for Biodiversity Genomics
BIOUG57628-F08	CIT14	BIOUG57628-F08	BIOUG	University of Lodz, Dept of Invertebrate Zoology and Hydrobiology
MZ820942		OPU_BS_Pj2010-117		Mined from GenBank, NCBI
LC644368		LC644368		Mined from GenBank, NCBI
SCCWRP0249002	L#SCCWRP249	SCCWRP0249002	BIOUG	Centre for Biodiversity Genomics
SCCWRP0249001	L#SCCWRP249	SCCWRP0249001	BIOUG	Centre for Biodiversity Genomics
CHU06-COL-109	CHU06-COL-109		BIOUG	Centre for Biodiversity Genomics
BIOUG06945-F11	GMP#00088	BIOUG06945-F11	BIOUG	Centre for Biodiversity Genomics
BCZSMAQU001072	BCZSMAQU001072	BCZSMAQU001072	SNSB-ZSM-AQU	SNSB, Zoologische Staatssammlung Muenchen
BIOUG57628-E05	CIT14	BIOUG57628-E05	BIOUG	University of Lodz, Dept of Invertebrate Zoology and Hydrobiology
MZ820928		OPU_BS_Pw2011-502		Mined from GenBank, NCBI
MZ820926		OPU_BS_Pw2011-495		Mined from GenBank, NCBI
MZ820920		OPU_BS_Ps2011-042		Mined from GenBank, NCBI
MZ820925		OPU_BS_Ps2011-041		Mined from GenBank, NCBI
MZ820941		OPU_BS_P2013-202		Mined from GenBank, NCBI
MZ820940		OPU_BS_P2013-200		Mined from GenBank, NCBI
MZ820922		OPU_BS_P2013-106		Mined from GenBank, NCBI
MZ820921		OPU_BS_P2013-105		Mined from GenBank, NCBI
OK501183		OPU_BS_2021-174-IC-EP		Mined from GenBank, NCBI
OK501177		OPU_BS_2021-166-DB-EP		Mined from GenBank, NCBI
MZ820935		OPU_BS_2021-130-DB-EP		Mined from GenBank, NCBI
MZ820912		OPU_BS_2021-128-DB-EP		Mined from GenBank, NCBI
MZ820911		OPU_BS_2021-125-DB-EP		Mined from GenBank, NCBI
MZ820910		OPU_BS_2021-037-KM-EP		Mined from GenBank, NCBI
MZ820909		OPU_BS_2021-035-KM-EP		Mined from GenBank, NCBI
09NBMAY-0050	09NBMAY-0050			Centre for Biodiversity Genomics
LC644371		LC644371		Mined from GenBank, NCBI
BIOUG02702-G02	L#11APP-0812			Centre for Biodiversity Genomics
LC644373		LC644373		Mined from GenBank, NCBI
LC644369		LC644369		Mined from GenBank, NCBI
BIOUG02701-G07	L#11APP-0767			Centre for Biodiversity Genomics
MZ820943		OPU_BS_Pj2010-124		Mined from GenBank, NCBI
UAM:Ento:404701		UAM:Ento:404701		University of Alaska Museum
MZ820919		OPU_BS_Pj2010-119		Mined from GenBank, NCBI
BIOUG36381-C04	GMP#05242	BIOUG36381-C04	BIOUG	Centre for Biodiversity Genomics
BIOUG36381-C03	GMP#05242	BIOUG36381-C03	BIOUG	Centre for Biodiversity Genomics
BIOUG04082-D05	GMP#00464	BIOUG04082-D05	BIOUG	Centre for Biodiversity Genomics
UAM:Ento:404692		UAM:Ento:404692		University of Alaska Museum
09CPMAY-135	7			Centre for Biodiversity Genomics
09NBMAY-0035	09NBMAY-0035			Centre for Biodiversity Genomics
BIOUG02702-E12	L#11APP-0806			Centre for Biodiversity Genomics
BIOUG04082-D04	GMP#00464	BIOUG04082-D04	BIOUG	Centre for Biodiversity Genomics
BIOUG04082-D03	GMP#00464	BIOUG04082-D03	BIOUG	Centre for Biodiversity Genomics
Cbref-096	Cbref-096			Biodiversity Institute of Ontario
E-129-CR2BM	E129-CR2BM			Centre for Biodiversity Genomics
E-128-CR4M	E128-CR4M			Centre for Biodiversity Genomics
E-127-CR1UM	E127-CR108UM			Centre for Biodiversity Genomics
KF563025	KF563025	OPU_BS_Pw2011-504		Mined from GenBank, NCBI
AY165701				Mined from GenBank, NCBI
LN995549		MZH:ES08		Mined from GenBank, NCBI
LN995547		MZH:ES06		Mined from GenBank, NCBI
KJ674893		ROM:2010628 EGB005		Mined from GenBank, NCBI
LN995544		MZH:ES03		Mined from GenBank, NCBI
LN995543		MZH:ES02		Mined from GenBank, NCBI
BIOUG02702-D04	L#11APP-0795			Centre for Biodiversity Genomics
BIOUG02702-D03	L#11APP-0795			Centre for Biodiversity Genomics
BIOUG02702-D02	L#11APP-0795			Centre for Biodiversity Genomics
BIOUG02702-D01	L#11APP-0795			Centre for Biodiversity Genomics
BIOUG02702-C12	L#11APP-0795			Centre for Biodiversity Genomics
BIOUG02702-E07	L#11APP-0795			Centre for Biodiversity Genomics
E-111-CR1HM	E111-CR108HM			Centre for Biodiversity Genomics
AY165686				Mined from GenBank, NCBI
E-109-CR1HM	E109-CR108HM			Centre for Biodiversity Genomics
LN995552				Mined from GenBank, NCBI
E-103-CR3M	E103-CR3M			Centre for Biodiversity Genomics
E-102-CR3M	E102-CR3M			Centre for Biodiversity Genomics
BIOUG43950-E02	KME_04.09.18	BIOUG43950-E02	BIOUG	Centre for Biodiversity Genomics
LN995558		MZH:ES17		Mined from GenBank, NCBI
LN995561		MZH:ES20		Mined from GenBank, NCBI
1915980668	68264497			United States Environmental Protection Agency
E82-CR100	E82-CR100			Centre for Biodiversity Genomics
1715981049	68265349			United States Environmental Protection Agency
KJ675375		ROM:2011219 EYK017		Mined from GenBank, NCBI
600033753	65457655			United States Environmental Protection Agency
KJ675347		ROM:2011210 EYK005		Mined from GenBank, NCBI
LN995542				Mined from GenBank, NCBI
KJ675205		ROM:2011305 ENW014		Mined from GenBank, NCBI
KJ675084		ROM:2010568 EMO044		Mined from GenBank, NCBI
3915980399	68264700			United States Environmental Protection Agency
10BGMAY-073	L#09IND-006			Centre for Biodiversity Genomics
10BGMAY-071	L#09IND-006			Centre for Biodiversity Genomics
BIOUG02702-D11	L#11APP-0795			Centre for Biodiversity Genomics
1015990141	68264484			United States Environmental Protection Agency
E61-CR2	E61-CR2			Centre for Biodiversity Genomics
LN995550		MZH:ES09		Mined from GenBank, NCBI
E59-CR100	E59-CR100			Centre for Biodiversity Genomics
LN995548				Mined from GenBank, NCBI
99_SL_ON
98_SL_ON
BIOUG00644-E08	L#09GM-047a			Centre for Biodiversity Genomics
BIOUG00644-E07	L#09GM-047a			Centre for Biodiversity Genomics
GBOL03668	GBOL03668	GBOL03668	SNSB-ZSM	SNSB, Zoologische Staatssammlung Muenchen
GBOL03665	GBOL03665	GBOL03665	SNSB-ZSM	SNSB, Zoologische Staatssammlung Muenchen
GBOL03664	GBOL03664	GBOL03664	SNSB-ZSM	SNSB, Zoologische Staatssammlung Muenchen
E45-CR2	E45-CR2			Centre for Biodiversity Genomics
BIOUG02702-D07	L#11APP-0799			Centre for Biodiversity Genomics
BIOUG02692-C02	L#11APP-0638			Centre for Biodiversity Genomics
BIOUG02692-C01	L#11APP-0633			Centre for Biodiversity Genomics
09CUMAY-024		L#09PROBE-0175		Centre for Biodiversity Genomics
09LJ114	09LJ114			Indiana University Bloomington
BIOUG02702-D05	L#11APP-0799			Centre for Biodiversity Genomics
BIOUG00929-D04	L#10PROBE-1675		BIOUG	Centre for Biodiversity Genomics
E-119CR3M	E119-CR3M			Centre for Biodiversity Genomics
KJ675371		ROM:2011219 EYK013		Mined from GenBank, NCBI
07PROBE-2260	07PROBE-2260			Centre for Biodiversity Genomics
BIOUG02691-G08	L#11APP-0629			Centre for Biodiversity Genomics
GBOL05449	GBOL05449	GBOL05449	SNSB-ZSM	SNSB, Zoologische Staatssammlung Muenchen
GBOL05447	GBOL05447	GBOL05447	SNSB-ZSM	SNSB, Zoologische Staatssammlung Muenchen
3613990332	68263659			United States Environmental Protection Agency
GBOL05440	GBOL05440	GBOL05440	SNSB-ZSM	SNSB, Zoologische Staatssammlung Muenchen
GBOL05438	GBOL05438	GBOL05438	SNSB-ZSM	SNSB, Zoologische Staatssammlung Muenchen
BIOUG02691-F05	L#11APP-0608			Centre for Biodiversity Genomics
MK393219		HNBGU-FWBU-LSp4		Mined from GenBank, NCBI
MK393218		HNBGU-FWBU-LSp3		Mined from GenBank, NCBI
MK393217		HNBGU-FWBU-LSp2		Mined from GenBank, NCBI
MK393216		HNBGU-FWBU-LSp1		Mined from GenBank, NCBI
BIOUG00929-D12	L#10PROBE-1560		BIOUG	Centre for Biodiversity Genomics
BIOUG27752-F05	L#15BIOBUS-0162	BIOUG27752-F05	BIOUG	Centre for Biodiversity Genomics
4114130170	68264984			United States Environmental Protection Agency
08ONMAY-0013	08ONMAY-0013			Centre for Biodiversity Genomics
E-110-CR1HM	E110-CR108HM			Centre for Biodiversity Genomics
JI-BOLD-364	JI-BOLD-364	JI-BOLD-364		Research Collection of Jari Ilmonen
JI-BOLD-363	JI-BOLD-363	JI-BOLD-363		Research Collection of Jari Ilmonen
JI-BOLD-362	JI-BOLD-362	JI-BOLD-362		Research Collection of Jari Ilmonen
JI-BOLD-361	JI-BOLD-361	JI-BOLD-361		Research Collection of Jari Ilmonen
JI-BOLD-358	JI-BOLD-358	JI-BOLD-358		Research Collection of Jari Ilmonen
BIOUG02691-D06	L#11APP-0574			Centre for Biodiversity Genomics
BIOUG13733-A01	GMP#01014	BIOUG13733-A01	BIOUG	Centre for Biodiversity Genomics
NO-EPH91		NO-EPH91		NTNU University Museum, Department of Natural History
4014050191	65453048			United States Environmental Protection Agency
08ONMAY-0141	08ONMAY-0141			Centre for Biodiversity Genomics
08ONMAY-0140	08ONMAY-0140			Centre for Biodiversity Genomics
08ONMAY-0139	08ONMAY-0139			Centre for Biodiversity Genomics
014420665	014420665	014420665	NHMUK	Natural History Museum, London
109B_PP_ME
8814070163	65454581			United States Environmental Protection Agency
08MBMAY-0027	L#08RIDMO-057	08MBMAY-0027	BIOUG	Centre for Biodiversity Genomics
BIOUG36686-E10	L#15BIOBUS-0474	BIOUG36686-E10	BIOUG	Centre for Biodiversity Genomics
19_LAR_ME
08ONMAY-0064	L#08BNP-020	08ONMAY-0064	BIOUG	Centre for Biodiversity Genomics
8114010295	68264982			United States Environmental Protection Agency
15_MP_ME
08ONMAY-0060	L#BNP-008	08ONMAY-0060	BIOUG	Centre for Biodiversity Genomics
08ONMAY-0059	L#BNP-008	08ONMAY-0059	BIOUG	Centre for Biodiversity Genomics
LN995546		MZH:ES05		Mined from GenBank, NCBI
115_SB_ME
110A_PP_ME
08ONMAY-0053	L#BNP-008	08ONMAY-0053	BIOUG	Centre for Biodiversity Genomics
09CUMAY-082		L#09PROBE-2275		Centre for Biodiversity Genomics
SWA_iBOL_UofS_82	SWA_BENT_592 id			Water Security Agency, Saskatchewan Watershed Authority
09CUMAY-077		L#09PROBE-2007		Centre for Biodiversity Genomics
NO-EPH35		NO-EPH35		NTNU University Museum, Department of Natural History
NO-EPH33		NO-EPH33		NTNU University Museum, Department of Natural History
NO-EPH32		NO-EPH32		NTNU University Museum, Department of Natural History
NO-EPH31		NO-EPH31		NTNU University Museum, Department of Natural History
6919140176	68266714			United States Environmental Protection Agency
BIOUG02702-E02	L#11APP-0799			Centre for Biodiversity Genomics
09CUMAY-014		L#09PROBE-2052		Centre for Biodiversity Genomics
GBOL00606	GBOL00606	GBOL00606	SNSB-ZSM	SNSB, Zoologische Staatssammlung Muenchen
BIOUG32796-A04	GMP#03739	BIOUG32796-A04	BIOUG	Centre for Biodiversity Genomics
4314210246	68264121			United States Environmental Protection Agency
07PROBE-2112	07PROBE-2112			Centre for Biodiversity Genomics
08INHSE-0240	08INHSE-0240	INHS 76919		Illinois Natural History Survey
08INHSE-0237	08INHSE-0237	INHS 36429		Illinois Natural History Survey
3014030235	68264165			United States Environmental Protection Agency
09CUMAY-039		L#09PROBE-2365		Centre for Biodiversity Genomics
BIOUG10540-C06	GMP#01304	BIOUG10540-C06	BIOUG	Centre for Biodiversity Genomics
E-145-CR2BS	E-145-CR2BS			Centre for Biodiversity Genomics
09CUMAY-030		L#09PROBE-2275		Centre for Biodiversity Genomics
09CUMAY-029		L#09PROBE-2275		Centre for Biodiversity Genomics
10BBEPT-0157	L#PC2010JP-036	10BBEPT-0157	BIOUG	Centre for Biodiversity Genomics
09NBMAY-0080	09NBMAY-0080			Centre for Biodiversity Genomics
09CUMAY-025		L#09PROBE-0175		Centre for Biodiversity Genomics
GBOL01131	GBOL01131	GBOL01131	SNSB-ZSM	SNSB, Zoologische Staatssammlung Muenchen
8514120129	65454560			United States Environmental Protection Agency
SWA_iBOL_UofS_83	SWA_BENT_594 id			Water Security Agency, Saskatchewan Watershed Authority
09CUMAY-017		L#09PROBE-2077		Centre for Biodiversity Genomics
SWA_iBOL_UofS_81	SWA_BENT_592 id			Water Security Agency, Saskatchewan Watershed Authority
SWA_iBOL_UofS_80	SWA_BENT_592 id			Water Security Agency, Saskatchewan Watershed Authority
SWA_iBOL_UofS_79	SWA_BENT_592 id			Water Security Agency, Saskatchewan Watershed Authority
SWA_iBOL_UofS_78	SWA_BENT_592 id			Water Security Agency, Saskatchewan Watershed Authority
SWA_iBOL_UofS_77	SWA_BENT_592 id			Water Security Agency, Saskatchewan Watershed Authority
5914020168	65454629			United States Environmental Protection Agency
09CUMAY-007		L#09PROBE-2014		Centre for Biodiversity Genomics
09CUMAY-006		L#09PROBE-2014		Centre for Biodiversity Genomics
09CUMAY-005		L#09PROBE-2007		Centre for Biodiversity Genomics
RG_C_22		RG_C_22		University of Lodz, Dept of Invertebrate Zoology and Hydrobiology
RG_C_23		RG_C_23		University of Lodz, Dept of Invertebrate Zoology and Hydrobiology
RG_C_24		RG_C_24		University of Lodz, Dept of Invertebrate Zoology and Hydrobiology
RGCAL001		RGCAL001		University of Lodz, Dept of Invertebrate Zoology and Hydrobiology
RGCAL002		RGCAL002		University of Lodz, Dept of Invertebrate Zoology and Hydrobiology
RGCAL003		RGCAL003		University of Lodz, Dept of Invertebrate Zoology and Hydrobiology
RGCAL004		RGCAL004		University of Lodz, Dept of Invertebrate Zoology and Hydrobiology
NO-EPH92		NO-EPH92		NTNU University Museum, Department of Natural History
09LJ113	09LJ113			Indiana University Bloomington

## Sheet: Taxonomy
Project:	DS-RGCAL			User:	Tomasz Rewicz
Created:	2022-06-27
Sample ID	Phylum	Class	Order	Family	Subfamily	Tribe	Genus	Species	Subspecies	Identifier	Identifier Email	Identification Method	Taxonomy Notes
BCZSM_EPH_0140	Arthropoda	Insecta	Ephemeroptera	Leptophlebiidae	Leptophlebiinae		Habrophlebia	Habrophlebia lauta		Reinhard Mueller	info@hydrobiologie.com
ZFMK-TIS-2532693	Arthropoda	Insecta	Ephemeroptera	Leptophlebiidae	Leptophlebiinae		Habrophlebia	Habrophlebia lauta		Simone Chapuis	sichapuis@t-online.de
BIOUG02692-D07	Arthropoda	Insecta	Ephemeroptera	Leptophlebiidae	Leptophlebiinae		Habrophlebia	Habrophlebia vibrans		Mikko Pentinsaari	mpentins@uoguelph.ca	BIN Taxonomy Match (Apr 2022)
GBOL06718	Arthropoda	Insecta	Ephemeroptera	Leptophlebiidae	Leptophlebiinae		Habrophlebia	Habrophlebia lauta		Tobias Windmaisser
HG935091	Arthropoda	Insecta	Ephemeroptera	Leptophlebiidae	Leptophlebiinae		Habrophlebia	Habrophlebia eldae
013265306	Arthropoda	Insecta	Ephemeroptera	Leptophlebiidae	Leptophlebiinae		Habrophlebia	Habrophlebia fusca
07GSM-5947	Arthropoda	Insecta	Ephemeroptera	Leptophlebiidae	Leptophlebiinae		Habrophlebia	Habrophlebia vibrans		Luke M. Jacobus	luke.jacobus@gmail.com
09CPMAY-168	Arthropoda	Insecta	Ephemeroptera	Leptophlebiidae	Leptophlebiinae		Habrophlebia	Habrophlebia vibrans		Jeffrey M. Webb	jmw975@yahoo.com
CCDB-09364-B07	Arthropoda	Insecta	Ephemeroptera	Leptophlebiidae	Leptophlebiinae		Habrophlebia	Habrophlebia lauta		Yanka Vidinova	vidinova@yahoo.com	BOLD ID Engine
GBOL01102	Arthropoda	Insecta	Ephemeroptera	Leptophlebiidae	Leptophlebiinae		Habrophlebia	Habrophlebia lauta
BIOUG02692-D09	Arthropoda	Insecta	Ephemeroptera	Leptophlebiidae	Leptophlebiinae		Habrophlebia	Habrophlebia vibrans		Mikko Pentinsaari	mpentins@uoguelph.ca	BIN Taxonomy Match (Apr 2022)
BC ZSM AQU 00829	Arthropoda	Insecta	Ephemeroptera	Leptophlebiidae	Leptophlebiinae		Habrophlebia	Habrophlebia lauta		Monika Hess	hess@buero-h2.de
GBOL03674	Arthropoda	Insecta	Ephemeroptera	Leptophlebiidae	Leptophlebiinae		Habrophlebia	Habrophlebia lauta		Lars Hendrich	hendrich@zsm.mwn.de
BIOUG02692-D06	Arthropoda	Insecta	Ephemeroptera	Leptophlebiidae	Leptophlebiinae		Habrophlebia	Habrophlebia vibrans		Mikko Pentinsaari	mpentins@uoguelph.ca	BIN Taxonomy Match (Apr 2022)
BIOUG02692-D05	Arthropoda	Insecta	Ephemeroptera	Leptophlebiidae	Leptophlebiinae		Habrophlebia	Habrophlebia vibrans		Mikko Pentinsaari	mpentins@uoguelph.ca	BIN Taxonomy Match (Apr 2022)
GBOL06696	Arthropoda	Insecta	Ephemeroptera	Leptophlebiidae	Leptophlebiinae		Habrophlebia	Habrophlebia lauta		Tobias Windmaisser
BIOUG02692-D03	Arthropoda	Insecta	Ephemeroptera	Leptophlebiidae	Leptophlebiinae		Habrophlebia	Habrophlebia vibrans		Mikko Pentinsaari	mpentins@uoguelph.ca	BIN Taxonomy Match (Apr 2022)
BIOUG02692-D02	Arthropoda	Insecta	Ephemeroptera	Leptophlebiidae	Leptophlebiinae		Habrophlebia	Habrophlebia vibrans		Mikko Pentinsaari	mpentins@uoguelph.ca	BIN Taxonomy Match (Apr 2022)
BIOUG02692-D01	Arthropoda	Insecta	Ephemeroptera	Leptophlebiidae	Leptophlebiinae		Habrophlebia	Habrophlebia vibrans		Mikko Pentinsaari	mpentins@uoguelph.ca	BIN Taxonomy Match (Apr 2022)
BIOUG02692-C12	Arthropoda	Insecta	Ephemeroptera	Leptophlebiidae	Leptophlebiinae		Habrophlebia	Habrophlebia vibrans		Mikko Pentinsaari	mpentins@uoguelph.ca	BIN Taxonomy Match (Apr 2022)
BIOUG02692-C11	Arthropoda	Insecta	Ephemeroptera	Leptophlebiidae	Leptophlebiinae		Habrophlebia	Habrophlebia vibrans		Mikko Pentinsaari	mpentins@uoguelph.ca	BIN Taxonomy Match (Apr 2022)
GBOL01090	Arthropoda	Insecta	Ephemeroptera	Leptophlebiidae	Leptophlebiinae		Habrophlebia	Habrophlebia fusca
BIOUG02692-C09	Arthropoda	Insecta	Ephemeroptera	Leptophlebiidae	Leptophlebiinae		Habrophlebia	Habrophlebia vibrans		Mikko Pentinsaari	mpentins@uoguelph.ca	BIN Taxonomy Match (Apr 2022)
BIOUG02692-C07	Arthropoda	Insecta	Ephemeroptera	Leptophlebiidae	Leptophlebiinae		Habrophlebia	Habrophlebia vibrans		Mikko Pentinsaari	mpentins@uoguelph.ca	BIN Taxonomy Match (Apr 2022)
BIOUG02692-C06	Arthropoda	Insecta	Ephemeroptera	Leptophlebiidae	Leptophlebiinae		Habrophlebia	Habrophlebia vibrans		Mikko Pentinsaari	mpentins@uoguelph.ca	BIN Taxonomy Match (Apr 2022)
BC ZSM AQU 00828	Arthropoda	Insecta	Ephemeroptera	Leptophlebiidae	Leptophlebiinae		Habrophlebia	Habrophlebia lauta		Monika Hess	hess@buero-h2.de
BIOUG02692-C04	Arthropoda	Insecta	Ephemeroptera	Leptophlebiidae	Leptophlebiinae		Habrophlebia	Habrophlebia vibrans		Mikko Pentinsaari	mpentins@uoguelph.ca	BIN Taxonomy Match (Apr 2022)
BIOUG02692-C03	Arthropoda	Insecta	Ephemeroptera	Leptophlebiidae	Leptophlebiinae		Habrophlebia	Habrophlebia vibrans		Mikko Pentinsaari	mpentins@uoguelph.ca	BIN Taxonomy Match (Apr 2022)
BIOUG02692-D10	Arthropoda	Insecta	Ephemeroptera	Leptophlebiidae	Leptophlebiinae		Habrophlebia	Habrophlebia vibrans		Mikko Pentinsaari	mpentins@uoguelph.ca	BIN Taxonomy Match (Apr 2022)
BC ZSM AQU 00827	Arthropoda	Insecta	Ephemeroptera	Leptophlebiidae	Leptophlebiinae		Habrophlebia	Habrophlebia fusca		Monika Hess	hess@buero-h2.de
BIOUG57626-D07	Arthropoda	Insecta	Ephemeroptera	Leptophlebiidae	Leptophlebiinae		Habrophlebia			Kate Perez	kperez@uoguelph.ca	BIN Taxonomy Match (Nov 2020)	Identified to order by Grzegorz Tonczyk
GBOL-33808	Arthropoda	Insecta	Ephemeroptera	Leptophlebiidae	Leptophlebiinae		Habrophlebia	Habrophlebia lauta		Catherine Fehse
GBOL-33807	Arthropoda	Insecta	Ephemeroptera	Leptophlebiidae	Leptophlebiinae		Habrophlebia	Habrophlebia lauta		Catherine Fehse
LN734753	Arthropoda	Insecta	Ephemeroptera	Leptophlebiidae	Leptophlebiinae		Habrophlebia	Habrophlebia eldae					Identifier: Carlo Belfiore, Isolate: Rafanello
LN734752	Arthropoda	Insecta	Ephemeroptera	Leptophlebiidae	Leptophlebiinae		Habrophlebia	Habrophlebia eldae					Identifier: Roberta Tenchini, Isolate: Fosso Arlena
LN734751	Arthropoda	Insecta	Ephemeroptera	Leptophlebiidae	Leptophlebiinae		Habrophlebia	Habrophlebia eldae					Identifier: Carlo Belfiore, Isolate: Vitozza
09CPMAY-130	Arthropoda	Insecta	Ephemeroptera	Leptophlebiidae	Leptophlebiinae		Habrophlebia	Habrophlebia vibrans		Jeffrey M. Webb	jmw975@yahoo.com
HG935090	Arthropoda	Insecta	Ephemeroptera	Leptophlebiidae	Leptophlebiinae		Habrophlebia	Habrophlebia eldae
BIOUG02692-D04	Arthropoda	Insecta	Ephemeroptera	Leptophlebiidae	Leptophlebiinae		Habrophlebia	Habrophlebia vibrans		Mikko Pentinsaari	mpentins@uoguelph.ca	BIN Taxonomy Match (Apr 2022)
LT626133	Arthropoda	Insecta	Ephemeroptera	Leptophlebiidae	Leptophlebiinae		Habrophlebia	Habrophlebia eldae
GBOL07779	Arthropoda	Insecta	Ephemeroptera	Leptophlebiidae	Leptophlebiinae		Habrophlebia	Habrophlebia lauta		Christoph D. Schubart	christoph.schubart@biologie.uni-regensburg.de
GBOL07778	Arthropoda	Insecta	Ephemeroptera	Leptophlebiidae	Leptophlebiinae		Habrophlebia	Habrophlebia lauta		Christoph D. Schubart	christoph.schubart@biologie.uni-regensburg.de
GBOL07777	Arthropoda	Insecta	Ephemeroptera	Leptophlebiidae	Leptophlebiinae		Habrophlebia	Habrophlebia lauta		Christoph D. Schubart	christoph.schubart@biologie.uni-regensburg.de
GBOL03675	Arthropoda	Insecta	Ephemeroptera	Leptophlebiidae	Leptophlebiinae		Habrophlebia	Habrophlebia lauta		Lars Hendrich	hendrich@zsm.mwn.de
GBOL07774	Arthropoda	Insecta	Ephemeroptera	Leptophlebiidae	Leptophlebiinae		Habrophlebia	Habrophlebia lauta		Christoph D. Schubart	christoph.schubart@biologie.uni-regensburg.de
BIOUG02692-D08	Arthropoda	Insecta	Ephemeroptera	Leptophlebiidae	Leptophlebiinae		Habrophlebia	Habrophlebia vibrans		Mikko Pentinsaari	mpentins@uoguelph.ca	BIN Taxonomy Match (Apr 2022)
HIEPT-1137	Arthropoda	Insecta	Ephemeroptera	Leptophlebiidae	Leptophlebiinae		Habrophlebia	Habrophlebia vibrans		Christy J. Geraci	hydropsychid@gmail.com
HG935085	Arthropoda	Insecta	Ephemeroptera	Leptophlebiidae	Leptophlebiinae		Habrophlebia	Habrophlebia eldae
BIOUG02692-C08_rerun1	Arthropoda	Insecta	Ephemeroptera	Leptophlebiidae	Leptophlebiinae		Habrophlebia	Habrophlebia vibrans		Mikko Pentinsaari	mpentins@uoguelph.ca	BIN Taxonomy Match (Apr 2022)
BCZSM_EPH_0103	Arthropoda	Insecta	Ephemeroptera	Leptophlebiidae	Leptophlebiinae		Habrophlebia	Habrophlebia lauta		Stefan Koch	stefan.koch@roche.com
10BGMAY-027	Arthropoda	Insecta	Ephemeroptera	Leptophlebiidae	Leptophlebiinae		Habrophlebia	Habrophlebia fusca		Yanka Vidinova	vidinova@yahoo.com
10BGMAY-026	Arthropoda	Insecta	Ephemeroptera	Leptophlebiidae	Leptophlebiinae		Habrophlebia	Habrophlebia fusca		Yanka Vidinova	vidinova@yahoo.com
BIOUG02692-C10	Arthropoda	Insecta	Ephemeroptera	Leptophlebiidae	Leptophlebiinae		Habrophlebia	Habrophlebia vibrans		Mikko Pentinsaari	mpentins@uoguelph.ca	BIN Taxonomy Match (Apr 2022)
BIOUG02702-C11	Arthropoda	Insecta	Ephemeroptera	Leptophlebiidae	Leptophlebiinae		Habrophlebia	Habrophlebia vibrans		Mikko Pentinsaari	mpentins@uoguelph.ca	BIN Taxonomy Match (Apr 2022)
HIEPT-1048	Arthropoda	Insecta	Ephemeroptera	Leptophlebiidae	Leptophlebiinae		Habrophlebia	Habrophlebia vibrans		Christy J. Geraci	hydropsychid@gmail.com
BCZSM_EPH_0169	Arthropoda	Insecta	Ephemeroptera	Leptophlebiidae	Leptophlebiinae		Habrophlebia	Habrophlebia fusca		Reinhard Mueller	info@hydrobiologie.com
BIOUG02701-D05	Arthropoda	Insecta	Ephemeroptera	Leptophlebiidae	Leptophlebiinae		Habrophlebia	Habrophlebia vibrans		Mikko Pentinsaari	mpentins@uoguelph.ca	BIN Taxonomy Match (Apr 2022)
BCZSM_EPH_0095	Arthropoda	Insecta	Ephemeroptera	Leptophlebiidae	Leptophlebiinae		Habrophlebia	Habrophlebia lauta		Stefan Koch	stefan.koch@roche.com
BIOUG02702-C04	Arthropoda	Insecta	Ephemeroptera	Leptophlebiidae	Leptophlebiinae		Habrophlebia	Habrophlebia vibrans		Mikko Pentinsaari	mpentins@uoguelph.ca	BIN Taxonomy Match (Apr 2022)
HIEPT-1169	Arthropoda	Insecta	Ephemeroptera	Leptophlebiidae	Leptophlebiinae		Habrophlebia	Habrophlebia vibrans		Christy J. Geraci	hydropsychid@gmail.com		updated based on NJ tree; Original ID= Habrophlebia sp.
BIOUG02702-B12	Arthropoda	Insecta	Ephemeroptera	Leptophlebiidae	Leptophlebiinae		Habrophlebia	Habrophlebia vibrans		Mikko Pentinsaari	mpentins@uoguelph.ca	BIN Taxonomy Match (Apr 2022)
HG935092	Arthropoda	Insecta	Ephemeroptera	Leptophlebiidae	Leptophlebiinae		Habrophlebia	Habrophlebia lauta
BIOUG02702-B09	Arthropoda	Insecta	Ephemeroptera	Leptophlebiidae	Leptophlebiinae		Habrophlebia	Habrophlebia vibrans		Mikko Pentinsaari	mpentins@uoguelph.ca	BIN Taxonomy Match (Apr 2022)
BC ZSM AQU 00142	Arthropoda	Insecta	Ephemeroptera	Leptophlebiidae	Leptophlebiinae		Habrophlebia	Habrophlebia lauta		Monika Hess	hess@buero-h2.de
HG935089	Arthropoda	Insecta	Ephemeroptera	Leptophlebiidae	Leptophlebiinae		Habrophlebia	Habrophlebia eldae
HG935088	Arthropoda	Insecta	Ephemeroptera	Leptophlebiidae	Leptophlebiinae		Habrophlebia	Habrophlebia eldae
HG935087	Arthropoda	Insecta	Ephemeroptera	Leptophlebiidae	Leptophlebiinae		Habrophlebia	Habrophlebia eldae
HG935086	Arthropoda	Insecta	Ephemeroptera	Leptophlebiidae	Leptophlebiinae		Habrophlebia	Habrophlebia eldae
CCDB-09353-D09	Arthropoda	Insecta	Ephemeroptera	Leptophlebiidae	Leptophlebiinae		Habrophlebia	Habrophlebia lauta		Yanka Vidinova	vidinova@yahoo.com
HG935084	Arthropoda	Insecta	Ephemeroptera	Leptophlebiidae	Leptophlebiinae		Habrophlebia	Habrophlebia eldae
HG935083	Arthropoda	Insecta	Ephemeroptera	Leptophlebiidae	Leptophlebiinae		Habrophlebia	Habrophlebia eldae
GBOL01130	Arthropoda	Insecta	Ephemeroptera	Leptophlebiidae	Leptophlebiinae		Habrophlebia	Habrophlebia lauta
7214280553	Arthropoda	Insecta	Ephemeroptera	Leptophlebiidae	Leptophlebiinae		Habrophlebiodes	Habrophlebiodes americana		Istvan Turcsanyi	iturcsanyi@yahoo.com
HIEPT-1049	Arthropoda	Insecta	Ephemeroptera	Leptophlebiidae	Leptophlebiinae		Habrophlebiodes	Habrophlebiodes americana		Christy J. Geraci	hydropsychid@gmail.com		updated based on NJ tree; Original ID= Habrophlebiodes sp.
GU936203	Arthropoda	Insecta	Ephemeroptera	Leptophlebiidae	Leptophlebiinae		Habrophlebiodes	Habrophlebiodes zijinensis
6414300284	Arthropoda	Insecta	Ephemeroptera	Leptophlebiidae	Leptophlebiinae		Habrophlebiodes	Habrophlebiodes americana		Istvan Turcsanyi	iturcsanyi@yahoo.com
6214270191	Arthropoda	Insecta	Ephemeroptera	Leptophlebiidae	Leptophlebiinae		Habrophlebiodes	Habrophlebiodes americana		Istvan Turcsanyi	iturcsanyi@yahoo.com
5714250408	Arthropoda	Insecta	Ephemeroptera	Leptophlebiidae	Leptophlebiinae		Habrophlebiodes	Habrophlebiodes americana		Istvan Turcsanyi	iturcsanyi@yahoo.com
5514300440	Arthropoda	Insecta	Ephemeroptera	Leptophlebiidae	Leptophlebiinae		Habrophlebiodes	Habrophlebiodes americana		Istvan Turcsanyi	iturcsanyi@yahoo.com
6614330398	Arthropoda	Insecta	Ephemeroptera	Leptophlebiidae	Leptophlebiinae		Habrophlebiodes	Habrophlebiodes americana		Istvan Turcsanyi	iturcsanyi@yahoo.com
8719260160	Arthropoda	Insecta	Ephemeroptera	Leptophlebiidae	Leptophlebiinae		Habrophlebiodes	Habrophlebiodes americana		Istvan Turcsanyi	iturcsanyi@yahoo.com
5014270731	Arthropoda	Insecta	Ephemeroptera	Leptophlebiidae	Leptophlebiinae		Habrophlebiodes	Habrophlebiodes americana		Istvan Turcsanyi	iturcsanyi@yahoo.com
4814270404	Arthropoda	Insecta	Ephemeroptera	Leptophlebiidae	Leptophlebiinae		Habrophlebiodes	Habrophlebiodes americana		Istvan Turcsanyi	iturcsanyi@yahoo.com
8814330245	Arthropoda	Insecta	Ephemeroptera	Leptophlebiidae	Leptophlebiinae		Habrophlebiodes	Habrophlebiodes americana		Istvan Turcsanyi	iturcsanyi@yahoo.com
4714271024	Arthropoda	Insecta	Ephemeroptera	Leptophlebiidae	Leptophlebiinae		Habrophlebiodes	Habrophlebiodes americana		Istvan Turcsanyi	iturcsanyi@yahoo.com
6714300317	Arthropoda	Insecta	Ephemeroptera	Leptophlebiidae	Leptophlebiinae		Habrophlebiodes	Habrophlebiodes americana		Istvan Turcsanyi	iturcsanyi@yahoo.com
5214270304	Arthropoda	Insecta	Ephemeroptera	Leptophlebiidae	Leptophlebiinae		Habrophlebiodes	Habrophlebiodes americana		Istvan Turcsanyi	iturcsanyi@yahoo.com
4014290121	Arthropoda	Insecta	Ephemeroptera	Leptophlebiidae	Leptophlebiinae		Habrophlebiodes	Habrophlebiodes americana		Istvan Turcsanyi	iturcsanyi@yahoo.com
3714280355	Arthropoda	Insecta	Ephemeroptera	Leptophlebiidae	Leptophlebiinae		Habrophlebiodes	Habrophlebiodes americana		Istvan Turcsanyi	iturcsanyi@yahoo.com
7614270878	Arthropoda	Insecta	Ephemeroptera	Leptophlebiidae	Leptophlebiinae		Habrophlebiodes	Habrophlebiodes americana		Istvan Turcsanyi	iturcsanyi@yahoo.com
3414280206	Arthropoda	Insecta	Ephemeroptera	Leptophlebiidae	Leptophlebiinae		Habrophlebiodes	Habrophlebiodes americana		Istvan Turcsanyi	iturcsanyi@yahoo.com
3414280101	Arthropoda	Insecta	Ephemeroptera	Leptophlebiidae	Leptophlebiinae		Habrophlebiodes	Habrophlebiodes americana		Istvan Turcsanyi	iturcsanyi@yahoo.com
5814300641	Arthropoda	Insecta	Ephemeroptera	Leptophlebiidae	Leptophlebiinae		Habrophlebiodes	Habrophlebiodes americana		Istvan Turcsanyi	iturcsanyi@yahoo.com
210011127	Arthropoda	Insecta	Ephemeroptera	Leptophlebiidae	Leptophlebiinae		Habrophlebiodes	Habrophlebiodes americana
1414270258	Arthropoda	Insecta	Ephemeroptera	Leptophlebiidae	Leptophlebiinae		Habrophlebiodes	Habrophlebiodes americana		Istvan Turcsanyi	iturcsanyi@yahoo.com
9214270696	Arthropoda	Insecta	Ephemeroptera	Leptophlebiidae	Leptophlebiinae		Habrophlebiodes	Habrophlebiodes americana		Istvan Turcsanyi	iturcsanyi@yahoo.com
900011191	Arthropoda	Insecta	Ephemeroptera	Leptophlebiidae	Leptophlebiinae		Habrophlebiodes	Habrophlebiodes americana		Istvan Turcsanyi	iturcsanyi@yahoo.com
2514270973	Arthropoda	Insecta	Ephemeroptera	Leptophlebiidae	Leptophlebiinae		Habrophlebiodes	Habrophlebiodes americana		Istvan Turcsanyi	iturcsanyi@yahoo.com
2314250348	Arthropoda	Insecta	Ephemeroptera	Leptophlebiidae	Leptophlebiinae		Habrophlebiodes	Habrophlebiodes americana		Istvan Turcsanyi	iturcsanyi@yahoo.com
HIEPT-1050	Arthropoda	Insecta	Ephemeroptera	Leptophlebiidae	Leptophlebiinae		Habrophlebiodes	Habrophlebiodes americana		Christy J. Geraci	hydropsychid@gmail.com		updated based on NJ tree; Original ID= Habrophlebiodes sp.
8814280441	Arthropoda	Insecta	Ephemeroptera	Leptophlebiidae	Leptophlebiinae		Habrophlebiodes	Habrophlebiodes americana		Istvan Turcsanyi	iturcsanyi@yahoo.com
8614250211	Arthropoda	Insecta	Ephemeroptera	Leptophlebiidae	Leptophlebiinae		Habrophlebiodes	Habrophlebiodes americana		Istvan Turcsanyi	iturcsanyi@yahoo.com
07GSM-5978	Arthropoda	Insecta	Ephemeroptera	Leptophlebiidae	Leptophlebiinae		Habrophlebiodes	Habrophlebiodes americana		Luke M. Jacobus	luke.jacobus@gmail.com
07GSM-5977	Arthropoda	Insecta	Ephemeroptera	Leptophlebiidae	Leptophlebiinae		Habrophlebiodes	Habrophlebiodes americana		Luke M. Jacobus	luke.jacobus@gmail.com
8114270532	Arthropoda	Insecta	Ephemeroptera	Leptophlebiidae	Leptophlebiinae		Habrophlebiodes	Habrophlebiodes americana		Istvan Turcsanyi	iturcsanyi@yahoo.com
5214330482	Arthropoda	Insecta	Ephemeroptera	Leptophlebiidae	Leptophlebiinae		Habrophlebiodes	Habrophlebiodes americana		Istvan Turcsanyi	iturcsanyi@yahoo.com
1614320240	Arthropoda	Insecta	Ephemeroptera	Leptophlebiidae	Leptophlebiinae		Habrophlebiodes	Habrophlebiodes americana		Istvan Turcsanyi	iturcsanyi@yahoo.com
7914250184	Arthropoda	Insecta	Ephemeroptera	Leptophlebiidae	Leptophlebiinae		Habrophlebiodes	Habrophlebiodes americana		Istvan Turcsanyi	iturcsanyi@yahoo.com
7614280610	Arthropoda	Insecta	Ephemeroptera	Leptophlebiidae	Leptophlebiinae		Habrophlebiodes	Habrophlebiodes americana		Istvan Turcsanyi	iturcsanyi@yahoo.com
09CPMAY-147	Arthropoda	Insecta	Ephemeroptera	Leptophlebiidae	Leptophlebiinae		Neoleptophlebia	Neoleptophlebia mollis		Jeffrey M. Webb	jmw975@yahoo.com
2318810836	Arthropoda	Insecta	Ephemeroptera	Leptophlebiidae	Leptophlebiinae		Neoleptophlebia	Neoleptophlebia adoptiva		Istvan Turcsanyi	iturcsanyi@yahoo.com
9619230921	Arthropoda	Insecta	Ephemeroptera	Leptophlebiidae	Leptophlebiinae		Neoleptophlebia	Neoleptophlebia mollis		Istvan Turcsanyi	iturcsanyi@yahoo.com
BIOUG00639-E11	Arthropoda	Insecta	Ephemeroptera	Leptophlebiidae	Leptophlebiinae		Neoleptophlebia	Neoleptophlebia heteronea		Boris Kondratieff	boris.kondratieff@colostate.edu
BIOUG00639-E10	Arthropoda	Insecta	Ephemeroptera	Leptophlebiidae	Leptophlebiinae		Neoleptophlebia	Neoleptophlebia heteronea		Boris Kondratieff	boris.kondratieff@colostate.edu
09NBMAY-0321	Arthropoda	Insecta	Ephemeroptera	Leptophlebiidae	Leptophlebiinae		Neoleptophlebia	Neoleptophlebia mollis		Jeffrey M. Webb	jmw975@yahoo.com
09NBMAY-0386	Arthropoda	Insecta	Ephemeroptera	Leptophlebiidae	Leptophlebiinae		Neoleptophlebia	Neoleptophlebia mollis		Jeffrey M. Webb	jmw975@yahoo.com
BIOUG00638-G04	Arthropoda	Insecta	Ephemeroptera	Leptophlebiidae	Leptophlebiinae		Neoleptophlebia	Neoleptophlebia mollis		Jeffrey M. Webb	jmw975@yahoo.com
BIOUG00638-G03	Arthropoda	Insecta	Ephemeroptera	Leptophlebiidae	Leptophlebiinae		Neoleptophlebia	Neoleptophlebia adoptiva		Jeffrey M. Webb	jmw975@yahoo.com
6214390485	Arthropoda	Insecta	Ephemeroptera	Leptophlebiidae	Leptophlebiinae		Neoleptophlebia	Neoleptophlebia assimilis		Istvan Turcsanyi	iturcsanyi@yahoo.com
6214390174	Arthropoda	Insecta	Ephemeroptera	Leptophlebiidae	Leptophlebiinae		Neoleptophlebia	Neoleptophlebia assimilis		Istvan Turcsanyi	iturcsanyi@yahoo.com
09CPMAY-041	Arthropoda	Insecta	Ephemeroptera	Leptophlebiidae	Leptophlebiinae		Neoleptophlebia	Neoleptophlebia mollis		Jeffrey M. Webb	jmw975@yahoo.com
09CPMAY-040	Arthropoda	Insecta	Ephemeroptera	Leptophlebiidae	Leptophlebiinae		Neoleptophlebia	Neoleptophlebia mollis		Jeffrey M. Webb	jmw975@yahoo.com
8319230381	Arthropoda	Insecta	Ephemeroptera	Leptophlebiidae	Leptophlebiinae		Neoleptophlebia	Neoleptophlebia mollis		Istvan Turcsanyi	iturcsanyi@yahoo.com
2019040549	Arthropoda	Insecta	Ephemeroptera	Leptophlebiidae	Leptophlebiinae		Neoleptophlebia	Neoleptophlebia adoptiva		Istvan Turcsanyi	iturcsanyi@yahoo.com
09CPMAY-140	Arthropoda	Insecta	Ephemeroptera	Leptophlebiidae	Leptophlebiinae		Neoleptophlebia	Neoleptophlebia mollis		Jeffrey M. Webb	jmw975@yahoo.com
BIOUG02692-H08	Arthropoda	Insecta	Ephemeroptera	Leptophlebiidae	Leptophlebiinae		Neoleptophlebia	Neoleptophlebia mollis		Gillian Martin	gilliankmartin1@gmail.com	BOLD ID engine
3619070296	Arthropoda	Insecta	Ephemeroptera	Leptophlebiidae	Leptophlebiinae		Neoleptophlebia	Neoleptophlebia mollis		Istvan Turcsanyi	iturcsanyi@yahoo.com
BIOUG10819-H01	Arthropoda	Insecta	Ephemeroptera	Leptophlebiidae	Leptophlebiinae		Neoleptophlebia	Neoleptophlebia mollis		Jayme E. Sones	jsones@uoguelph.ca	BIN Taxonomy Match
0001135	Arthropoda	Insecta	Ephemeroptera	Leptophlebiidae	Leptophlebiinae		Neoleptophlebia	Neoleptophlebia heteronea		Brian. A Gill	gillbriana@gmail.com	Morphology
0001134	Arthropoda	Insecta	Ephemeroptera	Leptophlebiidae	Leptophlebiinae		Neoleptophlebia	Neoleptophlebia heteronea		Brian. A Gill	gillbriana@gmail.com	Morphology
0001128	Arthropoda	Insecta	Ephemeroptera	Leptophlebiidae	Leptophlebiinae		Neoleptophlebia	Neoleptophlebia heteronea		Brian. A Gill	gillbriana@gmail.com	Morphology
4714400173	Arthropoda	Insecta	Ephemeroptera	Leptophlebiidae	Leptophlebiinae		Neoleptophlebia	Neoleptophlebia assimilis		Istvan Turcsanyi	iturcsanyi@yahoo.com
0001869	Arthropoda	Insecta	Ephemeroptera	Leptophlebiidae	Leptophlebiinae		Neoleptophlebia	Neoleptophlebia heteronea		Boris Kondratieff	boris.kondratieff@colostate.edu
8619230837	Arthropoda	Insecta	Ephemeroptera	Leptophlebiidae	Leptophlebiinae		Neoleptophlebia	Neoleptophlebia mollis		Istvan Turcsanyi	iturcsanyi@yahoo.com
09CPMAY-007	Arthropoda	Insecta	Ephemeroptera	Leptophlebiidae	Leptophlebiinae		Neoleptophlebia	Neoleptophlebia mollis		Jeffrey M. Webb	jmw975@yahoo.com
09NBMAY-0521	Arthropoda	Insecta	Ephemeroptera	Leptophlebiidae	Leptophlebiinae		Neoleptophlebia	Neoleptophlebia mollis		Jeffrey M. Webb	jmw975@yahoo.com
0001868	Arthropoda	Insecta	Ephemeroptera	Leptophlebiidae	Leptophlebiinae		Neoleptophlebia	Neoleptophlebia heteronea		Boris Kondratieff	boris.kondratieff@colostate.edu
1019040639	Arthropoda	Insecta	Ephemeroptera	Leptophlebiidae	Leptophlebiinae		Neoleptophlebia	Neoleptophlebia adoptiva		Istvan Turcsanyi	iturcsanyi@yahoo.com
09NBMAY-0179	Arthropoda	Insecta	Ephemeroptera	Leptophlebiidae	Leptophlebiinae		Neoleptophlebia	Neoleptophlebia mollis		Jeffrey M. Webb	jmw975@yahoo.com
E-162-CR1S	Arthropoda	Insecta	Ephemeroptera	Leptophlebiidae	Leptophlebiinae		Neoleptophlebia	Neoleptophlebia heteronea		Claire M Shrimpton	cshrimpton@unbc.ca		Taxonomic Keys and BOLD COI Database 99.84% match
09NBMAY-0176	Arthropoda	Insecta	Ephemeroptera	Leptophlebiidae	Leptophlebiinae		Neoleptophlebia	Neoleptophlebia mollis		Jeffrey M. Webb	jmw975@yahoo.com
0001867	Arthropoda	Insecta	Ephemeroptera	Leptophlebiidae	Leptophlebiinae		Neoleptophlebia	Neoleptophlebia heteronea		Boris Kondratieff	boris.kondratieff@colostate.edu
09NBMAY-0282	Arthropoda	Insecta	Ephemeroptera	Leptophlebiidae	Leptophlebiinae		Neoleptophlebia	Neoleptophlebia mollis		Jeffrey M. Webb	jmw975@yahoo.com
09NBMAY-0172	Arthropoda	Insecta	Ephemeroptera	Leptophlebiidae	Leptophlebiinae		Neoleptophlebia	Neoleptophlebia mollis		Jeffrey M. Webb	jmw975@yahoo.com
09NBMAY-0170	Arthropoda	Insecta	Ephemeroptera	Leptophlebiidae	Leptophlebiinae		Neoleptophlebia	Neoleptophlebia mollis		Jeffrey M. Webb	jmw975@yahoo.com
09NBMAY-0397	Arthropoda	Insecta	Ephemeroptera	Leptophlebiidae	Leptophlebiinae		Neoleptophlebia	Neoleptophlebia mollis		Jeffrey M. Webb	jmw975@yahoo.com
09NBMAY-0508	Arthropoda	Insecta	Ephemeroptera	Leptophlebiidae	Leptophlebiinae		Neoleptophlebia	Neoleptophlebia mollis		Jeffrey M. Webb	jmw975@yahoo.com
KJ675307	Arthropoda	Insecta	Ephemeroptera	Leptophlebiidae	Leptophlebiinae		Neoleptophlebia	Neoleptophlebia mollis					GB_mined:Paraleptophlebia mollis
09NBMAY-0165	Arthropoda	Insecta	Ephemeroptera	Leptophlebiidae	Leptophlebiinae		Neoleptophlebia	Neoleptophlebia mollis		Jeffrey M. Webb	jmw975@yahoo.com
09NBMAY-0163	Arthropoda	Insecta	Ephemeroptera	Leptophlebiidae	Leptophlebiinae		Neoleptophlebia	Neoleptophlebia mollis		Jeffrey M. Webb	jmw975@yahoo.com
09NBMAY-0161	Arthropoda	Insecta	Ephemeroptera	Leptophlebiidae	Leptophlebiinae		Neoleptophlebia	Neoleptophlebia mollis		Jeffrey M. Webb	jmw975@yahoo.com
09NBMAY-0160	Arthropoda	Insecta	Ephemeroptera	Leptophlebiidae	Leptophlebiinae		Neoleptophlebia	Neoleptophlebia mollis		Jeffrey M. Webb	jmw975@yahoo.com
IU-INHS-862691	Arthropoda	Insecta	Ephemeroptera	Leptophlebiidae	Leptophlebiinae		Neoleptophlebia	Neoleptophlebia adoptiva		Ralph E. Dewalt	dewalt@illinois.edu
09NBMAY-0395	Arthropoda	Insecta	Ephemeroptera	Leptophlebiidae	Leptophlebiinae		Neoleptophlebia	Neoleptophlebia mollis		Jeffrey M. Webb	jmw975@yahoo.com
09NBMAY-0156	Arthropoda	Insecta	Ephemeroptera	Leptophlebiidae	Leptophlebiinae		Neoleptophlebia	Neoleptophlebia mollis		Jeffrey M. Webb	jmw975@yahoo.com
09NBMAY-0155	Arthropoda	Insecta	Ephemeroptera	Leptophlebiidae	Leptophlebiinae		Neoleptophlebia	Neoleptophlebia mollis		Jeffrey M. Webb	jmw975@yahoo.com
0004918	Arthropoda	Insecta	Ephemeroptera	Leptophlebiidae	Leptophlebiinae		Neoleptophlebia	Neoleptophlebia heteronea		Brian. A Gill	gillbriana@gmail.com	Morphology
0001140	Arthropoda	Insecta	Ephemeroptera	Leptophlebiidae	Leptophlebiinae		Neoleptophlebia	Neoleptophlebia heteronea		Brian. A Gill	gillbriana@gmail.com	Morphology
0001863	Arthropoda	Insecta	Ephemeroptera	Leptophlebiidae	Leptophlebiinae		Neoleptophlebia	Neoleptophlebia heteronea		Boris Kondratieff	boris.kondratieff@colostate.edu
7619040842	Arthropoda	Insecta	Ephemeroptera	Leptophlebiidae	Leptophlebiinae		Neoleptophlebia	Neoleptophlebia adoptiva		Istvan Turcsanyi	iturcsanyi@yahoo.com
0001862	Arthropoda	Insecta	Ephemeroptera	Leptophlebiidae	Leptophlebiinae		Neoleptophlebia	Neoleptophlebia heteronea		Boris Kondratieff	boris.kondratieff@colostate.edu
4818810157	Arthropoda	Insecta	Ephemeroptera	Leptophlebiidae	Leptophlebiinae		Neoleptophlebia	Neoleptophlebia adoptiva		Istvan Turcsanyi	iturcsanyi@yahoo.com
09NBMAY-0141	Arthropoda	Insecta	Ephemeroptera	Leptophlebiidae	Leptophlebiinae		Neoleptophlebia	Neoleptophlebia mollis		Jeffrey M. Webb	jmw975@yahoo.com
09NBMAY-0140	Arthropoda	Insecta	Ephemeroptera	Leptophlebiidae	Leptophlebiinae		Neoleptophlebia	Neoleptophlebia mollis		Jeffrey M. Webb	jmw975@yahoo.com
9919230150	Arthropoda	Insecta	Ephemeroptera	Leptophlebiidae	Leptophlebiinae		Neoleptophlebia	Neoleptophlebia mollis		Istvan Turcsanyi	iturcsanyi@yahoo.com
0004718	Arthropoda	Insecta	Ephemeroptera	Leptophlebiidae	Leptophlebiinae		Neoleptophlebia	Neoleptophlebia heteronea		Brian. A Gill	gillbriana@gmail.com	Morphology
0004916	Arthropoda	Insecta	Ephemeroptera	Leptophlebiidae	Leptophlebiinae		Neoleptophlebia	Neoleptophlebia heteronea		Brian. A Gill	gillbriana@gmail.com	Morphology
BIOUG10540-F01	Arthropoda	Insecta	Ephemeroptera	Leptophlebiidae	Leptophlebiinae		Neoleptophlebia	Neoleptophlebia mollis		Jayme E. Sones	jsones@uoguelph.ca	BIN Taxonomy Match
09NBMAY-0391	Arthropoda	Insecta	Ephemeroptera	Leptophlebiidae	Leptophlebiinae		Neoleptophlebia	Neoleptophlebia mollis		Jeffrey M. Webb	jmw975@yahoo.com
1618920433	Arthropoda	Insecta	Ephemeroptera	Leptophlebiidae	Leptophlebiinae		Neoleptophlebia	Neoleptophlebia adoptiva		Istvan Turcsanyi	iturcsanyi@yahoo.com
09NBMAY-0287	Arthropoda	Insecta	Ephemeroptera	Leptophlebiidae	Leptophlebiinae		Neoleptophlebia	Neoleptophlebia mollis		Jeffrey M. Webb	jmw975@yahoo.com
09NBMAY-0130	Arthropoda	Insecta	Ephemeroptera	Leptophlebiidae	Leptophlebiinae		Neoleptophlebia	Neoleptophlebia mollis		Jeffrey M. Webb	jmw975@yahoo.com
0001145	Arthropoda	Insecta	Ephemeroptera	Leptophlebiidae	Leptophlebiinae		Neoleptophlebia	Neoleptophlebia heteronea		Brian. A Gill	gillbriana@gmail.com
09NBMAY-0124	Arthropoda	Insecta	Ephemeroptera	Leptophlebiidae	Leptophlebiinae		Neoleptophlebia	Neoleptophlebia mollis		Jeffrey M. Webb	jmw975@yahoo.com
09CPMAY-002	Arthropoda	Insecta	Ephemeroptera	Leptophlebiidae	Leptophlebiinae		Neoleptophlebia	Neoleptophlebia mollis		Boris Kondratieff	boris.kondratieff@colostate.edu
09NBMAY-0519	Arthropoda	Insecta	Ephemeroptera	Leptophlebiidae	Leptophlebiinae		Neoleptophlebia	Neoleptophlebia mollis		Jeffrey M. Webb	jmw975@yahoo.com
09NBMAY-0121	Arthropoda	Insecta	Ephemeroptera	Leptophlebiidae	Leptophlebiinae		Neoleptophlebia	Neoleptophlebia mollis		Jeffrey M. Webb	jmw975@yahoo.com
09NBMAY-0120	Arthropoda	Insecta	Ephemeroptera	Leptophlebiidae	Leptophlebiinae		Neoleptophlebia	Neoleptophlebia mollis		Jeffrey M. Webb	jmw975@yahoo.com
0001143	Arthropoda	Insecta	Ephemeroptera	Leptophlebiidae	Leptophlebiinae		Neoleptophlebia	Neoleptophlebia heteronea		Brian. A Gill	gillbriana@gmail.com
09NBMAY-0109	Arthropoda	Insecta	Ephemeroptera	Leptophlebiidae	Leptophlebiinae		Neoleptophlebia	Neoleptophlebia mollis		Jeffrey M. Webb	jmw975@yahoo.com
09NBMAY-0387	Arthropoda	Insecta	Ephemeroptera	Leptophlebiidae	Leptophlebiinae		Neoleptophlebia	Neoleptophlebia mollis		Jeffrey M. Webb	jmw975@yahoo.com
EPA0644	Arthropoda	Insecta	Ephemeroptera	Leptophlebiidae	Leptophlebiinae		Neoleptophlebia	Neoleptophlebia assimilis		Istvan Turcsanyi	iturcsanyi@yahoo.com
2618980122	Arthropoda	Insecta	Ephemeroptera	Leptophlebiidae	Leptophlebiinae		Neoleptophlebia	Neoleptophlebia assimilis		Istvan Turcsanyi	iturcsanyi@yahoo.com
09NBMAY-0385	Arthropoda	Insecta	Ephemeroptera	Leptophlebiidae	Leptophlebiinae		Neoleptophlebia	Neoleptophlebia mollis		Jeffrey M. Webb	jmw975@yahoo.com
09NBMAY-0396	Arthropoda	Insecta	Ephemeroptera	Leptophlebiidae	Leptophlebiinae		Neoleptophlebia	Neoleptophlebia mollis		Jeffrey M. Webb	jmw975@yahoo.com
0001138	Arthropoda	Insecta	Ephemeroptera	Leptophlebiidae	Leptophlebiinae		Neoleptophlebia	Neoleptophlebia heteronea		Brian. A Gill	gillbriana@gmail.com
0004710	Arthropoda	Insecta	Ephemeroptera	Leptophlebiidae	Leptophlebiinae		Neoleptophlebia	Neoleptophlebia heteronea		Boris Kondratieff	boris.kondratieff@colostate.edu	Morphology
0001137	Arthropoda	Insecta	Ephemeroptera	Leptophlebiidae	Leptophlebiinae		Neoleptophlebia	Neoleptophlebia heteronea		Brian. A Gill	gillbriana@gmail.com
09NBMAY-0382	Arthropoda	Insecta	Ephemeroptera	Leptophlebiidae	Leptophlebiinae		Neoleptophlebia	Neoleptophlebia mollis		Jeffrey M. Webb	jmw975@yahoo.com
09NBMAY-0381	Arthropoda	Insecta	Ephemeroptera	Leptophlebiidae	Leptophlebiinae		Neoleptophlebia	Neoleptophlebia mollis		Jeffrey M. Webb	jmw975@yahoo.com
0001468	Arthropoda	Insecta	Ephemeroptera	Leptophlebiidae	Leptophlebiinae		Neoleptophlebia	Neoleptophlebia heteronea		Brian. A Gill	gillbriana@gmail.com	Morphology
5119040196	Arthropoda	Insecta	Ephemeroptera	Leptophlebiidae	Leptophlebiinae		Neoleptophlebia	Neoleptophlebia adoptiva		Istvan Turcsanyi	iturcsanyi@yahoo.com
09NBMAY-0294	Arthropoda	Insecta	Ephemeroptera	Leptophlebiidae	Leptophlebiinae		Neoleptophlebia	Neoleptophlebia mollis		Jeffrey M. Webb	jmw975@yahoo.com
GU354161	Arthropoda	Insecta	Ephemeroptera	Leptophlebiidae	Leptophlebiinae		Neoleptophlebia	Neoleptophlebia japonica
09NBMAY-0122	Arthropoda	Insecta	Ephemeroptera	Leptophlebiidae	Leptophlebiinae		Neoleptophlebia	Neoleptophlebia mollis		Jeffrey M. Webb	jmw975@yahoo.com
E-153-CR1S	Arthropoda	Insecta	Ephemeroptera	Leptophlebiidae	Leptophlebiinae		Neoleptophlebia	Neoleptophlebia heteronea		Claire M Shrimpton	cshrimpton@unbc.ca		Taxonomic Keys and BOLD COI Database 99.84% match
E-149-CR2BS	Arthropoda	Insecta	Ephemeroptera	Leptophlebiidae	Leptophlebiinae		Neoleptophlebia	Neoleptophlebia heteronea		Claire M Shrimpton	cshrimpton@unbc.ca		Taxonomic Keys and BOLD COI Database 99.84% match
09CPMAY-015	Arthropoda	Insecta	Ephemeroptera	Leptophlebiidae	Leptophlebiinae		Neoleptophlebia	Neoleptophlebia mollis		Jeffrey M. Webb	jmw975@yahoo.com
09CPMAY-164	Arthropoda	Insecta	Ephemeroptera	Leptophlebiidae	Leptophlebiinae		Neoleptophlebia	Neoleptophlebia mollis		Jeffrey M. Webb	jmw975@yahoo.com
09NBMAY-0548	Arthropoda	Insecta	Ephemeroptera	Leptophlebiidae	Leptophlebiinae		Neoleptophlebia	Neoleptophlebia mollis		Jeffrey M. Webb	jmw975@yahoo.com
09NBMAY-0547	Arthropoda	Insecta	Ephemeroptera	Leptophlebiidae	Leptophlebiinae		Neoleptophlebia	Neoleptophlebia mollis		Jeffrey M. Webb	jmw975@yahoo.com
09NBMAY-0545	Arthropoda	Insecta	Ephemeroptera	Leptophlebiidae	Leptophlebiinae		Neoleptophlebia	Neoleptophlebia mollis		Jeffrey M. Webb	jmw975@yahoo.com
09NBMAY-0543	Arthropoda	Insecta	Ephemeroptera	Leptophlebiidae	Leptophlebiinae		Neoleptophlebia	Neoleptophlebia mollis		Jeffrey M. Webb	jmw975@yahoo.com
BIOUG09894-A09	Arthropoda	Insecta	Ephemeroptera	Leptophlebiidae	Leptophlebiinae		Neoleptophlebia	Neoleptophlebia mollis		Jayme E. Sones	jsones@uoguelph.ca	BIN Taxonomy Match
09NBMAY-0541	Arthropoda	Insecta	Ephemeroptera	Leptophlebiidae	Leptophlebiinae		Neoleptophlebia	Neoleptophlebia mollis		Jeffrey M. Webb	jmw975@yahoo.com
09NBMAY-0540	Arthropoda	Insecta	Ephemeroptera	Leptophlebiidae	Leptophlebiinae		Neoleptophlebia	Neoleptophlebia mollis		Jeffrey M. Webb	jmw975@yahoo.com
09NBMAY-0539	Arthropoda	Insecta	Ephemeroptera	Leptophlebiidae	Leptophlebiinae		Neoleptophlebia	Neoleptophlebia mollis		Jeffrey M. Webb	jmw975@yahoo.com
09NBMAY-0537	Arthropoda	Insecta	Ephemeroptera	Leptophlebiidae	Leptophlebiinae		Neoleptophlebia	Neoleptophlebia mollis		Jeffrey M. Webb	jmw975@yahoo.com
09NBMAY-0536	Arthropoda	Insecta	Ephemeroptera	Leptophlebiidae	Leptophlebiinae		Neoleptophlebia	Neoleptophlebia mollis		Jeffrey M. Webb	jmw975@yahoo.com
09NBMAY-0535	Arthropoda	Insecta	Ephemeroptera	Leptophlebiidae	Leptophlebiinae		Neoleptophlebia	Neoleptophlebia mollis		Jeffrey M. Webb	jmw975@yahoo.com
09NBMAY-0534	Arthropoda	Insecta	Ephemeroptera	Leptophlebiidae	Leptophlebiinae		Neoleptophlebia	Neoleptophlebia mollis		Jeffrey M. Webb	jmw975@yahoo.com
09NBMAY-0532	Arthropoda	Insecta	Ephemeroptera	Leptophlebiidae	Leptophlebiinae		Neoleptophlebia	Neoleptophlebia mollis		Jeffrey M. Webb	jmw975@yahoo.com
KF563011	Arthropoda	Insecta	Ephemeroptera	Leptophlebiidae	Leptophlebiinae		Neoleptophlebia	Neoleptophlebia japonica
09NBMAY-0530	Arthropoda	Insecta	Ephemeroptera	Leptophlebiidae	Leptophlebiinae		Neoleptophlebia	Neoleptophlebia mollis		Jeffrey M. Webb	jmw975@yahoo.com
09NBMAY-0525	Arthropoda	Insecta	Ephemeroptera	Leptophlebiidae	Leptophlebiinae		Neoleptophlebia	Neoleptophlebia mollis		Jeffrey M. Webb	jmw975@yahoo.com
09NBMAY-0524	Arthropoda	Insecta	Ephemeroptera	Leptophlebiidae	Leptophlebiinae		Neoleptophlebia	Neoleptophlebia mollis		Jeffrey M. Webb	jmw975@yahoo.com
BIOUG25302-B08	Arthropoda	Insecta	Ephemeroptera	Leptophlebiidae	Leptophlebiinae		Neoleptophlebia	Neoleptophlebia adoptiva		Kate Perez	kperez@uoguelph.ca	BIN Taxonomy Match
09NBMAY-0522	Arthropoda	Insecta	Ephemeroptera	Leptophlebiidae	Leptophlebiinae		Neoleptophlebia	Neoleptophlebia mollis		Jeffrey M. Webb	jmw975@yahoo.com
09CPMAY-109	Arthropoda	Insecta	Ephemeroptera	Leptophlebiidae	Leptophlebiinae		Neoleptophlebia	Neoleptophlebia mollis		Jeffrey M. Webb	jmw975@yahoo.com
09CPMAY-167	Arthropoda	Insecta	Ephemeroptera	Leptophlebiidae	Leptophlebiinae		Neoleptophlebia	Neoleptophlebia mollis		Jeffrey M. Webb	jmw975@yahoo.com
7118810575	Arthropoda	Insecta	Ephemeroptera	Leptophlebiidae	Leptophlebiinae		Neoleptophlebia	Neoleptophlebia adoptiva		Istvan Turcsanyi	iturcsanyi@yahoo.com
BIOUG15934-A08	Arthropoda	Insecta	Ephemeroptera	Leptophlebiidae	Leptophlebiinae		Neoleptophlebia	Neoleptophlebia adoptiva		Kate Perez	kperez@uoguelph.ca	Tree based identification (May 2018)
BIOUG15934-A07	Arthropoda	Insecta	Ephemeroptera	Leptophlebiidae	Leptophlebiinae		Neoleptophlebia	Neoleptophlebia adoptiva		Kate Perez	kperez@uoguelph.ca	BIN Taxonomy Match
09CPMAY-163	Arthropoda	Insecta	Ephemeroptera	Leptophlebiidae	Leptophlebiinae		Neoleptophlebia	Neoleptophlebia mollis		Jeffrey M. Webb	jmw975@yahoo.com
09CPMAY-162	Arthropoda	Insecta	Ephemeroptera	Leptophlebiidae	Leptophlebiinae		Neoleptophlebia	Neoleptophlebia mollis		Jeffrey M. Webb	jmw975@yahoo.com
1519230215	Arthropoda	Insecta	Ephemeroptera	Leptophlebiidae	Leptophlebiinae		Neoleptophlebia	Neoleptophlebia mollis		Istvan Turcsanyi	iturcsanyi@yahoo.com
09CPMAY-160	Arthropoda	Insecta	Ephemeroptera	Leptophlebiidae	Leptophlebiinae		Neoleptophlebia	Neoleptophlebia mollis		Jeffrey M. Webb	jmw975@yahoo.com
09CPMAY-157	Arthropoda	Insecta	Ephemeroptera	Leptophlebiidae	Leptophlebiinae		Neoleptophlebia	Neoleptophlebia mollis		Jeffrey M. Webb	jmw975@yahoo.com
07PROBE-2286	Arthropoda	Insecta	Ephemeroptera	Leptophlebiidae	Leptophlebiinae		Neoleptophlebia	Neoleptophlebia mollis		Xin Zhou	xinzhoucaddis@icloud.com
09CPMAY-155	Arthropoda	Insecta	Ephemeroptera	Leptophlebiidae	Leptophlebiinae		Neoleptophlebia	Neoleptophlebia mollis		Jeffrey M. Webb	jmw975@yahoo.com
09NBMAY-0329	Arthropoda	Insecta	Ephemeroptera	Leptophlebiidae	Leptophlebiinae		Neoleptophlebia	Neoleptophlebia mollis		Jeffrey M. Webb	jmw975@yahoo.com
09CPMAY-151	Arthropoda	Insecta	Ephemeroptera	Leptophlebiidae	Leptophlebiinae		Neoleptophlebia	Neoleptophlebia mollis		Jeffrey M. Webb	jmw975@yahoo.com
09NBMAY-0326	Arthropoda	Insecta	Ephemeroptera	Leptophlebiidae	Leptophlebiinae		Neoleptophlebia	Neoleptophlebia mollis		Jeffrey M. Webb	jmw975@yahoo.com
09CPMAY-149	Arthropoda	Insecta	Ephemeroptera	Leptophlebiidae	Leptophlebiinae		Neoleptophlebia	Neoleptophlebia mollis		Jeffrey M. Webb	jmw975@yahoo.com
09NBMAY-0323	Arthropoda	Insecta	Ephemeroptera	Leptophlebiidae	Leptophlebiinae		Neoleptophlebia	Neoleptophlebia mollis		Jeffrey M. Webb	jmw975@yahoo.com
09CPMAY-146	Arthropoda	Insecta	Ephemeroptera	Leptophlebiidae	Leptophlebiinae		Neoleptophlebia	Neoleptophlebia mollis		Jeffrey M. Webb	jmw975@yahoo.com
09CPMAY-145	Arthropoda	Insecta	Ephemeroptera	Leptophlebiidae	Leptophlebiinae		Neoleptophlebia	Neoleptophlebia mollis		Jeffrey M. Webb	jmw975@yahoo.com
09CPMAY-144	Arthropoda	Insecta	Ephemeroptera	Leptophlebiidae	Leptophlebiinae		Neoleptophlebia	Neoleptophlebia mollis		Jeffrey M. Webb	jmw975@yahoo.com
09NBMAY-0319	Arthropoda	Insecta	Ephemeroptera	Leptophlebiidae	Leptophlebiinae		Neoleptophlebia	Neoleptophlebia mollis		Jeffrey M. Webb	jmw975@yahoo.com
07PROBE-07102	Arthropoda	Insecta	Ephemeroptera	Leptophlebiidae	Leptophlebiinae		Neoleptophlebia	Neoleptophlebia mollis		Xin Zhou	xinzhoucaddis@icloud.com
09CPMAY-141	Arthropoda	Insecta	Ephemeroptera	Leptophlebiidae	Leptophlebiinae		Neoleptophlebia	Neoleptophlebia mollis		Jeffrey M. Webb	jmw975@yahoo.com
09NBMAY-0316	Arthropoda	Insecta	Ephemeroptera	Leptophlebiidae	Leptophlebiinae		Neoleptophlebia	Neoleptophlebia mollis		Jeffrey M. Webb	jmw975@yahoo.com
09NBMAY-0315	Arthropoda	Insecta	Ephemeroptera	Leptophlebiidae	Leptophlebiinae		Neoleptophlebia	Neoleptophlebia mollis		Jeffrey M. Webb	jmw975@yahoo.com
BIOUG20753-G02	Arthropoda	Insecta	Ephemeroptera	Leptophlebiidae	Leptophlebiinae		Neoleptophlebia	Neoleptophlebia adoptiva		Kate Perez	kperez@uoguelph.ca	BIN Taxonomy Match
BIOUG20753-G01	Arthropoda	Insecta	Ephemeroptera	Leptophlebiidae	Leptophlebiinae		Neoleptophlebia	Neoleptophlebia adoptiva		Kate Perez	kperez@uoguelph.ca	BIN Taxonomy Match
09NBMAY-0310	Arthropoda	Insecta	Ephemeroptera	Leptophlebiidae	Leptophlebiinae		Neoleptophlebia	Neoleptophlebia mollis		Jeffrey M. Webb	jmw975@yahoo.com
09NBMAY-0309	Arthropoda	Insecta	Ephemeroptera	Leptophlebiidae	Leptophlebiinae		Neoleptophlebia	Neoleptophlebia mollis		Jeffrey M. Webb	jmw975@yahoo.com
09NBMAY-0306	Arthropoda	Insecta	Ephemeroptera	Leptophlebiidae	Leptophlebiinae		Neoleptophlebia	Neoleptophlebia mollis		Jeffrey M. Webb	jmw975@yahoo.com
0004915	Arthropoda	Insecta	Ephemeroptera	Leptophlebiidae	Leptophlebiinae		Neoleptophlebia	Neoleptophlebia heteronea		Brian. A Gill	gillbriana@gmail.com	Morphology
0004914	Arthropoda	Insecta	Ephemeroptera	Leptophlebiidae	Leptophlebiinae		Neoleptophlebia	Neoleptophlebia heteronea		Brian. A Gill	gillbriana@gmail.com	Morphology
0004913	Arthropoda	Insecta	Ephemeroptera	Leptophlebiidae	Leptophlebiinae		Neoleptophlebia	Neoleptophlebia heteronea		Brian. A Gill	gillbriana@gmail.com	Morphology
09NBMAY-0302	Arthropoda	Insecta	Ephemeroptera	Leptophlebiidae	Leptophlebiinae		Neoleptophlebia	Neoleptophlebia mollis		Jeffrey M. Webb	jmw975@yahoo.com
09NBMAY-0301	Arthropoda	Insecta	Ephemeroptera	Leptophlebiidae	Leptophlebiinae		Neoleptophlebia	Neoleptophlebia mollis		Jeffrey M. Webb	jmw975@yahoo.com
09NBMAY-0300	Arthropoda	Insecta	Ephemeroptera	Leptophlebiidae	Leptophlebiinae		Neoleptophlebia	Neoleptophlebia mollis		Jeffrey M. Webb	jmw975@yahoo.com
09NBMAY-0299	Arthropoda	Insecta	Ephemeroptera	Leptophlebiidae	Leptophlebiinae		Neoleptophlebia	Neoleptophlebia mollis		Jeffrey M. Webb	jmw975@yahoo.com
09NBMAY-0809	Arthropoda	Insecta	Ephemeroptera	Leptophlebiidae	Leptophlebiinae		Neoleptophlebia	Neoleptophlebia mollis		Jeffrey M. Webb	jmw975@yahoo.com
09NBMAY-0296	Arthropoda	Insecta	Ephemeroptera	Leptophlebiidae	Leptophlebiinae		Neoleptophlebia	Neoleptophlebia mollis		Jeffrey M. Webb	jmw975@yahoo.com
09CPMAY-118	Arthropoda	Insecta	Ephemeroptera	Leptophlebiidae	Leptophlebiinae		Neoleptophlebia	Neoleptophlebia mollis		Jeffrey M. Webb	jmw975@yahoo.com
09NBMAY-0293	Arthropoda	Insecta	Ephemeroptera	Leptophlebiidae	Leptophlebiinae		Neoleptophlebia	Neoleptophlebia mollis		Jeffrey M. Webb	jmw975@yahoo.com
09CPMAY-115	Arthropoda	Insecta	Ephemeroptera	Leptophlebiidae	Leptophlebiinae		Neoleptophlebia	Neoleptophlebia mollis		Jeffrey M. Webb	jmw975@yahoo.com
09NBMAY-0290	Arthropoda	Insecta	Ephemeroptera	Leptophlebiidae	Leptophlebiinae		Neoleptophlebia	Neoleptophlebia mollis		Jeffrey M. Webb	jmw975@yahoo.com
09NBMAY-0801	Arthropoda	Insecta	Ephemeroptera	Leptophlebiidae	Leptophlebiinae		Neoleptophlebia	Neoleptophlebia mollis		Jeffrey M. Webb	jmw975@yahoo.com
09NBMAY-0288	Arthropoda	Insecta	Ephemeroptera	Leptophlebiidae	Leptophlebiinae		Neoleptophlebia	Neoleptophlebia mollis		Jeffrey M. Webb	jmw975@yahoo.com
09NBMAY-0799	Arthropoda	Insecta	Ephemeroptera	Leptophlebiidae	Leptophlebiinae		Neoleptophlebia	Neoleptophlebia mollis		Jeffrey M. Webb	jmw975@yahoo.com
09CPMAY-110	Arthropoda	Insecta	Ephemeroptera	Leptophlebiidae	Leptophlebiinae		Neoleptophlebia	Neoleptophlebia mollis		Jeffrey M. Webb	jmw975@yahoo.com
09NBMAY-0285	Arthropoda	Insecta	Ephemeroptera	Leptophlebiidae	Leptophlebiinae		Neoleptophlebia	Neoleptophlebia mollis		Jeffrey M. Webb	jmw975@yahoo.com
09NBMAY-0284	Arthropoda	Insecta	Ephemeroptera	Leptophlebiidae	Leptophlebiinae		Neoleptophlebia	Neoleptophlebia mollis		Jeffrey M. Webb	jmw975@yahoo.com
09CPMAY-107	Arthropoda	Insecta	Ephemeroptera	Leptophlebiidae	Leptophlebiinae		Neoleptophlebia	Neoleptophlebia mollis		Jeffrey M. Webb	jmw975@yahoo.com
09NBMAY-0794	Arthropoda	Insecta	Ephemeroptera	Leptophlebiidae	Leptophlebiinae		Neoleptophlebia	Neoleptophlebia mollis		Jeffrey M. Webb	jmw975@yahoo.com
09NBMAY-0793	Arthropoda	Insecta	Ephemeroptera	Leptophlebiidae	Leptophlebiinae		Neoleptophlebia	Neoleptophlebia mollis		Jeffrey M. Webb	jmw975@yahoo.com
09NBMAY-0791	Arthropoda	Insecta	Ephemeroptera	Leptophlebiidae	Leptophlebiinae		Neoleptophlebia	Neoleptophlebia mollis		Jeffrey M. Webb	jmw975@yahoo.com
09NBMAY-0790	Arthropoda	Insecta	Ephemeroptera	Leptophlebiidae	Leptophlebiinae		Neoleptophlebia	Neoleptophlebia mollis		Jeffrey M. Webb	jmw975@yahoo.com
09NBMAY-0159	Arthropoda	Insecta	Ephemeroptera	Leptophlebiidae	Leptophlebiinae		Neoleptophlebia	Neoleptophlebia mollis		Jeffrey M. Webb	jmw975@yahoo.com
09CPMAY-100	Arthropoda	Insecta	Ephemeroptera	Leptophlebiidae	Leptophlebiinae		Neoleptophlebia	Neoleptophlebia mollis		Jeffrey M. Webb	jmw975@yahoo.com
09CPMAY-099	Arthropoda	Insecta	Ephemeroptera	Leptophlebiidae	Leptophlebiinae		Neoleptophlebia	Neoleptophlebia mollis		Jeffrey M. Webb	jmw975@yahoo.com
09NBMAY-0166	Arthropoda	Insecta	Ephemeroptera	Leptophlebiidae	Leptophlebiinae		Neoleptophlebia	Neoleptophlebia mollis		Jeffrey M. Webb	jmw975@yahoo.com
4018920258	Arthropoda	Insecta	Ephemeroptera	Leptophlebiidae	Leptophlebiinae		Neoleptophlebia	Neoleptophlebia adoptiva		Istvan Turcsanyi	iturcsanyi@yahoo.com
BIOUG15360-E12	Arthropoda	Insecta	Ephemeroptera	Leptophlebiidae	Leptophlebiinae		Neoleptophlebia	Neoleptophlebia adoptiva		Kate Perez	kperez@uoguelph.ca	Tree based identification (May 2018)
BIOUG15360-E11	Arthropoda	Insecta	Ephemeroptera	Leptophlebiidae	Leptophlebiinae		Neoleptophlebia	Neoleptophlebia adoptiva		Kate Perez	kperez@uoguelph.ca	Tree based identification (May 2018)
BIOUG15360-E10	Arthropoda	Insecta	Ephemeroptera	Leptophlebiidae	Leptophlebiinae		Neoleptophlebia	Neoleptophlebia adoptiva		Kate Perez	kperez@uoguelph.ca	Tree based identification (May 2018)
BIOUG15360-E09	Arthropoda	Insecta	Ephemeroptera	Leptophlebiidae	Leptophlebiinae		Neoleptophlebia	Neoleptophlebia adoptiva		Kate Perez	kperez@uoguelph.ca	Tree based identification (May 2018)
BIOUG15360-E08	Arthropoda	Insecta	Ephemeroptera	Leptophlebiidae	Leptophlebiinae		Neoleptophlebia	Neoleptophlebia adoptiva		Kate Perez	kperez@uoguelph.ca	Tree based identification (May 2018)
BIOUG15360-E07	Arthropoda	Insecta	Ephemeroptera	Leptophlebiidae	Leptophlebiinae		Neoleptophlebia	Neoleptophlebia adoptiva		Kate Perez	kperez@uoguelph.ca	Tree based identification (May 2018)
BIOUG15360-E06	Arthropoda	Insecta	Ephemeroptera	Leptophlebiidae	Leptophlebiinae		Neoleptophlebia	Neoleptophlebia adoptiva		Kate Perez	kperez@uoguelph.ca	Tree based identification (May 2018)
KF563018	Arthropoda	Insecta	Ephemeroptera	Leptophlebiidae	Leptophlebiinae		Paraleptophlebia	Paraleptophlebia sp. OPU_BS_P2010362
BIOUG02692-F09	Arthropoda	Insecta	Ephemeroptera	Leptophlebiidae	Leptophlebiinae		Paraleptophlebia	Paraleptophlebia sp. BOLDAAC5651		Gillian Martin	gilliankmartin1@gmail.com	BOLD ID engine
BIOUG02701-D11	Arthropoda	Insecta	Ephemeroptera	Leptophlebiidae	Leptophlebiinae		Paraleptophlebia	Paraleptophlebia sp. BOLDACC6500		Gillian Martin	gilliankmartin1@gmail.com
IU-INHS-862658	Arthropoda	Insecta	Ephemeroptera	Leptophlebiidae	Leptophlebiinae		Paraleptophlebia	Paraleptophlebia cf. sticta		Luke M. Jacobus	luke.jacobus@gmail.com
BIOUG02701-D02	Arthropoda	Insecta	Ephemeroptera	Leptophlebiidae	Leptophlebiinae		Paraleptophlebia	Paraleptophlebia sp. BOLDACC6500		Gillian Martin	gilliankmartin1@gmail.com
09NBMAY-0003	Arthropoda	Insecta	Ephemeroptera	Leptophlebiidae	Leptophlebiinae		Paraleptophlebia	Paraleptophlebia cf. debilis		Luke M. Jacobus	luke.jacobus@gmail.com
09NBMAY-0002	Arthropoda	Insecta	Ephemeroptera	Leptophlebiidae	Leptophlebiinae		Paraleptophlebia	Paraleptophlebia cf. debilis		Luke M. Jacobus	luke.jacobus@gmail.com
09NBMAY-0001	Arthropoda	Insecta	Ephemeroptera	Leptophlebiidae	Leptophlebiinae		Paraleptophlebia	Paraleptophlebia cf. debilis		Luke M. Jacobus	luke.jacobus@gmail.com
HIEPT-1165	Arthropoda	Insecta	Ephemeroptera	Leptophlebiidae	Leptophlebiinae		Paraleptophlebia	Paraleptophlebia sp.JMW4		Christy J. Geraci	hydropsychid@gmail.com
BIOUG00640-C06	Arthropoda	Insecta	Ephemeroptera	Leptophlebiidae	Leptophlebiinae		Paraleptophlebia	Paraleptophlebia sp.JMW2		Jeffrey M. Webb	jmw975@yahoo.com
HG935075	Arthropoda	Insecta	Ephemeroptera	Leptophlebiidae	Leptophlebiinae		Habroleptoides	Habroleptoides modesta
HG935081	Arthropoda	Insecta	Ephemeroptera	Leptophlebiidae	Leptophlebiinae		Habroleptoides	Habroleptoides confusa
HG935080	Arthropoda	Insecta	Ephemeroptera	Leptophlebiidae	Leptophlebiinae		Habroleptoides	Habroleptoides confusa
HG935074	Arthropoda	Insecta	Ephemeroptera	Leptophlebiidae	Leptophlebiinae		Habroleptoides	Habroleptoides budtzi
HG935073	Arthropoda	Insecta	Ephemeroptera	Leptophlebiidae	Leptophlebiinae		Habroleptoides	Habroleptoides budtzi
HG935072	Arthropoda	Insecta	Ephemeroptera	Leptophlebiidae	Leptophlebiinae		Habroleptoides	Habroleptoides budtzi
HG935071	Arthropoda	Insecta	Ephemeroptera	Leptophlebiidae	Leptophlebiinae		Habroleptoides	Habroleptoides budtzi
HG935070	Arthropoda	Insecta	Ephemeroptera	Leptophlebiidae	Leptophlebiinae		Habroleptoides	Habroleptoides budtzi
BIOUG57626-B02	Arthropoda	Insecta	Ephemeroptera	Leptophlebiidae	Leptophlebiinae		Habroleptoides	Habroleptoides confusa		Kate Perez	kperez@uoguelph.ca	BIN Taxonomy Match (Dec 2020)	Identified to order by Grzegorz Tonczyk
GBOL02589	Arthropoda	Insecta	Ephemeroptera	Leptophlebiidae	Leptophlebiinae		Habroleptoides	Habroleptoides confusa		Stefan Koch	stefan.koch@roche.com
BC ZSM AQU 00825	Arthropoda	Insecta	Ephemeroptera	Leptophlebiidae	Leptophlebiinae		Habroleptoides	Habroleptoides confusa		Monika Hess	hess@buero-h2.de
LT670874	Arthropoda	Insecta	Ephemeroptera	Leptophlebiidae	Leptophlebiinae		Habroleptoides	Habroleptoides sp. SC-2016c
LT670873	Arthropoda	Insecta	Ephemeroptera	Leptophlebiidae	Leptophlebiinae		Habroleptoides	Habroleptoides sp. SC-2016b
LT670872	Arthropoda	Insecta	Ephemeroptera	Leptophlebiidae	Leptophlebiinae		Habroleptoides	Habroleptoides sp. SC-2016a
BCZSM_EPH_0120	Arthropoda	Insecta	Ephemeroptera	Leptophlebiidae	Leptophlebiinae		Habroleptoides	Habroleptoides confusa		Stefan Koch	stefan.koch@roche.com
GBOL01095	Arthropoda	Insecta	Ephemeroptera	Leptophlebiidae	Leptophlebiinae		Habroleptoides	Habroleptoides auberti
BIOUG57625-A12	Arthropoda	Insecta	Ephemeroptera	Leptophlebiidae	Leptophlebiinae		Habroleptoides	Habroleptoides confusa		Kate Perez	kperez@uoguelph.ca	BIN Taxonomy Match (Dec 2020)	Identified to order by Grzegorz Tonczyk
CCDB-09364-A04	Arthropoda	Insecta	Ephemeroptera	Leptophlebiidae	Leptophlebiinae		Habroleptoides	Habroleptoides confusa		Yanka Vidinova	vidinova@yahoo.com	BOLD ID Engine
BCZSM_EPH_0106	Arthropoda	Insecta	Ephemeroptera	Leptophlebiidae	Leptophlebiinae		Habroleptoides	Habroleptoides confusa		Stefan Koch	stefan.koch@roche.com
GBOL01088	Arthropoda	Insecta	Ephemeroptera	Leptophlebiidae	Leptophlebiinae		Habroleptoides	Habroleptoides confusa
BCZSMAQU001070	Arthropoda	Insecta	Ephemeroptera	Leptophlebiidae	Leptophlebiinae		Habroleptoides	Habroleptoides auberti		Monika Hess	hess@buero-h2.de
BC ZSM AQU 00826	Arthropoda	Insecta	Ephemeroptera	Leptophlebiidae	Leptophlebiinae		Habroleptoides	Habroleptoides confusa		Monika Hess	hess@buero-h2.de
LN734749	Arthropoda	Insecta	Ephemeroptera	Leptophlebiidae	Leptophlebiinae		Habroleptoides	Habroleptoides confusa					Identifier: Carlo Belfiore, Isolate: Ortolano
BC ZSM AQU 00824	Arthropoda	Insecta	Ephemeroptera	Leptophlebiidae	Leptophlebiinae		Habroleptoides	Habroleptoides confusa		Monika Hess	hess@buero-h2.de
BIOUG57625-G04	Arthropoda	Insecta	Ephemeroptera	Leptophlebiidae	Leptophlebiinae		Habroleptoides	Habroleptoides confusa		Kate Perez	kperez@uoguelph.ca	BOLD ID Engine Manual (Dec 2020)
BCZSM_EPH_0147	Arthropoda	Insecta	Ephemeroptera	Leptophlebiidae	Leptophlebiinae		Habroleptoides	Habroleptoides confusa		Reinhard Mueller	info@hydrobiologie.com
GBOL01074	Arthropoda	Insecta	Ephemeroptera	Leptophlebiidae	Leptophlebiinae		Habroleptoides	Habroleptoides confusa
CCDB-09363-G10	Arthropoda	Insecta	Ephemeroptera	Leptophlebiidae	Leptophlebiinae		Habroleptoides	Habroleptoides confusa		Yanka Vidinova	vidinova@yahoo.com	BOLD ID Engine
CCDB-09363-G08	Arthropoda	Insecta	Ephemeroptera	Leptophlebiidae	Leptophlebiinae		Habroleptoides	Habroleptoides confusa		Yanka Vidinova	vidinova@yahoo.com	BOLD ID Engine
GBOL-33782	Arthropoda	Insecta	Ephemeroptera	Leptophlebiidae	Leptophlebiinae		Habroleptoides	Habroleptoides confusa		Catherine Fehse
LN734750	Arthropoda	Insecta	Ephemeroptera	Leptophlebiidae	Leptophlebiinae		Habroleptoides	Habroleptoides sp. SC2014					Identifier: Carlo Belfiore, Isolate: Rio Tistigliosi
CCDB-09355-D07	Arthropoda	Insecta	Ephemeroptera	Leptophlebiidae	Leptophlebiinae		Habroleptoides	Habroleptoides confusa		Yanka Vidinova	vidinova@yahoo.com	BOLD ID Engine
LN734748	Arthropoda	Insecta	Ephemeroptera	Leptophlebiidae	Leptophlebiinae		Habroleptoides	Habroleptoides confusa					Identifier: Carlo Belfiore, Isolate: Rafanello
LN734747	Arthropoda	Insecta	Ephemeroptera	Leptophlebiidae	Leptophlebiinae		Habroleptoides	Habroleptoides confusa					Identifier: Carlo Belfiore, Isolate: Fosso di Galantina
CCDB-09364-A03	Arthropoda	Insecta	Ephemeroptera	Leptophlebiidae	Leptophlebiinae		Habroleptoides	Habroleptoides confusa		Yanka Vidinova	vidinova@yahoo.com	BOLD ID Engine
BIOUG57603-H10	Arthropoda	Insecta	Ephemeroptera	Leptophlebiidae	Leptophlebiinae		Habroleptoides	Habroleptoides confusa		Kate Perez	kperez@uoguelph.ca	BIN Taxonomy Match (Dec 2020)	Identified to order by Piotr Gadawski
CCDB-09355-C04	Arthropoda	Insecta	Ephemeroptera	Leptophlebiidae	Leptophlebiinae		Habroleptoides	Habroleptoides confusa		Yanka Vidinova	vidinova@yahoo.com
BC ZSM AQU 00049	Arthropoda	Insecta	Ephemeroptera	Leptophlebiidae	Leptophlebiinae		Habroleptoides	Habroleptoides confusa		Monika Hess	hess@buero-h2.de
GBOL-33783	Arthropoda	Insecta	Ephemeroptera	Leptophlebiidae	Leptophlebiinae		Habroleptoides	Habroleptoides confusa		Catherine Fehse
CCDB-09363-G07	Arthropoda	Insecta	Ephemeroptera	Leptophlebiidae	Leptophlebiinae		Habroleptoides	Habroleptoides confusa		Yanka Vidinova	vidinova@yahoo.com	BOLD ID Engine
10BGMAY-025	Arthropoda	Insecta	Ephemeroptera	Leptophlebiidae	Leptophlebiinae		Habroleptoides	Habroleptoides confusa		Yanka Vidinova	vidinova@yahoo.com
10BGMAY-024	Arthropoda	Insecta	Ephemeroptera	Leptophlebiidae	Leptophlebiinae		Habroleptoides	Habroleptoides confusa		Yanka Vidinova	vidinova@yahoo.com
10BGMAY-023	Arthropoda	Insecta	Ephemeroptera	Leptophlebiidae	Leptophlebiinae		Habroleptoides	Habroleptoides confusa		Yanka Vidinova	vidinova@yahoo.com
CCDB-09364-A02	Arthropoda	Insecta	Ephemeroptera	Leptophlebiidae	Leptophlebiinae		Habroleptoides	Habroleptoides confusa		Yanka Vidinova	vidinova@yahoo.com	BOLD ID Engine
10BGMAY-021	Arthropoda	Insecta	Ephemeroptera	Leptophlebiidae	Leptophlebiinae		Habroleptoides	Habroleptoides confusa		Yanka Vidinova	vidinova@yahoo.com
10BGMAY-020	Arthropoda	Insecta	Ephemeroptera	Leptophlebiidae	Leptophlebiinae		Habroleptoides	Habroleptoides confusa		Yanka Vidinova	vidinova@yahoo.com
10BGMAY-019	Arthropoda	Insecta	Ephemeroptera	Leptophlebiidae	Leptophlebiinae		Habroleptoides	Habroleptoides confusa		Yanka Vidinova	vidinova@yahoo.com
10BGMAY-018	Arthropoda	Insecta	Ephemeroptera	Leptophlebiidae	Leptophlebiinae		Habroleptoides	Habroleptoides confusa		Yanka Vidinova	vidinova@yahoo.com
10BGMAY-017	Arthropoda	Insecta	Ephemeroptera	Leptophlebiidae	Leptophlebiinae		Habroleptoides	Habroleptoides confusa		Yanka Vidinova	vidinova@yahoo.com
10BGMAY-016	Arthropoda	Insecta	Ephemeroptera	Leptophlebiidae	Leptophlebiinae		Habroleptoides	Habroleptoides confusa		Yanka Vidinova	vidinova@yahoo.com
10BGMAY-015	Arthropoda	Insecta	Ephemeroptera	Leptophlebiidae	Leptophlebiinae		Habroleptoides	Habroleptoides confusa		Yanka Vidinova	vidinova@yahoo.com
10BGMAY-014	Arthropoda	Insecta	Ephemeroptera	Leptophlebiidae	Leptophlebiinae		Habroleptoides	Habroleptoides confusa		Yanka Vidinova	vidinova@yahoo.com
10BGMAY-013	Arthropoda	Insecta	Ephemeroptera	Leptophlebiidae	Leptophlebiinae		Habroleptoides	Habroleptoides confusa		Yanka Vidinova	vidinova@yahoo.com
10BGMAY-012	Arthropoda	Insecta	Ephemeroptera	Leptophlebiidae	Leptophlebiinae		Habroleptoides	Habroleptoides confusa		Yanka Vidinova	vidinova@yahoo.com
10BGMAY-011	Arthropoda	Insecta	Ephemeroptera	Leptophlebiidae	Leptophlebiinae		Habroleptoides	Habroleptoides confusa		Yanka Vidinova	vidinova@yahoo.com
10BGMAY-010	Arthropoda	Insecta	Ephemeroptera	Leptophlebiidae	Leptophlebiinae		Habroleptoides	Habroleptoides confusa		Yanka Vidinova	vidinova@yahoo.com
10BGMAY-009	Arthropoda	Insecta	Ephemeroptera	Leptophlebiidae	Leptophlebiinae		Habroleptoides	Habroleptoides confusa		Yanka Vidinova	vidinova@yahoo.com
10BGMAY-008	Arthropoda	Insecta	Ephemeroptera	Leptophlebiidae	Leptophlebiinae		Habroleptoides	Habroleptoides confusa		Yanka Vidinova	vidinova@yahoo.com
10BGMAY-007	Arthropoda	Insecta	Ephemeroptera	Leptophlebiidae	Leptophlebiinae		Habroleptoides	Habroleptoides confusa		Yanka Vidinova	vidinova@yahoo.com
BCZSM_EPH_0151	Arthropoda	Insecta	Ephemeroptera	Leptophlebiidae	Leptophlebiinae		Habroleptoides	Habroleptoides confusa		Reinhard Mueller	info@hydrobiologie.com
LT626189	Arthropoda	Insecta	Ephemeroptera	Leptophlebiidae	Leptophlebiinae		Habroleptoides	Habroleptoides pauliana
HG935082	Arthropoda	Insecta	Ephemeroptera	Leptophlebiidae	Leptophlebiinae		Habroleptoides	Habroleptoides sp. HLTU
HG935079	Arthropoda	Insecta	Ephemeroptera	Leptophlebiidae	Leptophlebiinae		Habroleptoides	Habroleptoides sp. HL49ITLI
HG935078	Arthropoda	Insecta	Ephemeroptera	Leptophlebiidae	Leptophlebiinae		Habroleptoides	Habroleptoides sp.
HG935077	Arthropoda	Insecta	Ephemeroptera	Leptophlebiidae	Leptophlebiinae		Habroleptoides	Habroleptoides sp. HL40FRME
HG935076	Arthropoda	Insecta	Ephemeroptera	Leptophlebiidae	Leptophlebiinae		Habroleptoides	Habroleptoides sp. HL33ITAP
BIOUG02692-C05	Arthropoda	Insecta	Ephemeroptera	Leptophlebiidae	Leptophlebiinae		Habrophlebia	Habrophlebia vibrans		Mikko Pentinsaari	mpentins@uoguelph.ca	BIN Taxonomy Match (Apr 2022)
LT626134	Arthropoda	Insecta	Ephemeroptera	Leptophlebiidae	Leptophlebiinae		Habrophlebia	Habrophlebia eldae
Cbind-112	Arthropoda	Insecta	Ephemeroptera	Leptophlebiidae	Leptophlebiinae		Paraleptophlebia	Paraleptophlebia cf. debilis		BOLD ID Engine
E-131-CR1HM	Arthropoda	Insecta	Ephemeroptera	Leptophlebiidae	Leptophlebiinae		Paraleptophlebia	Paraleptophlebia debilis		Claire M Shrimpton	cshrimpton@unbc.ca		Taxonomic Keys and BOLD COI Database 99.36% match
BIOUG02702-B03	Arthropoda	Insecta	Ephemeroptera	Leptophlebiidae	Leptophlebiinae		Paraleptophlebia	Paraleptophlebia sp. BOLDAAC5651		Gillian Martin	gilliankmartin1@gmail.com	BOLD ID engine
BIOUG02702-B02	Arthropoda	Insecta	Ephemeroptera	Leptophlebiidae	Leptophlebiinae		Paraleptophlebia	Paraleptophlebia sp. BOLDAAC5651		Gillian Martin	gilliankmartin1@gmail.com	BOLD ID engine
BIOUG02702-B01	Arthropoda	Insecta	Ephemeroptera	Leptophlebiidae	Leptophlebiinae		Paraleptophlebia	Paraleptophlebia sp. BOLDAAC5651		Gillian Martin	gilliankmartin1@gmail.com	BOLD ID engine
BIOUG02702-A12	Arthropoda	Insecta	Ephemeroptera	Leptophlebiidae	Leptophlebiinae		Paraleptophlebia	Paraleptophlebia sp. BOLDAAC5651		Gillian Martin	gilliankmartin1@gmail.com	BOLD ID engine
BIOUG02702-A11	Arthropoda	Insecta	Ephemeroptera	Leptophlebiidae	Leptophlebiinae		Paraleptophlebia	Paraleptophlebia sp. BOLDAAC5651		Gillian Martin	gilliankmartin1@gmail.com	BOLD ID engine
BIOUG15934-F06	Arthropoda	Insecta	Ephemeroptera	Leptophlebiidae	Leptophlebiinae		Paraleptophlebia	Paraleptophlebia guttata		Kate Perez	kperez@uoguelph.ca	BIN Taxonomy Match
BIOUG02702-A09	Arthropoda	Insecta	Ephemeroptera	Leptophlebiidae	Leptophlebiinae		Paraleptophlebia	Paraleptophlebia sp. BOLDAAC5651		Gillian Martin	gilliankmartin1@gmail.com	BOLD ID engine
BIOUG02702-A08	Arthropoda	Insecta	Ephemeroptera	Leptophlebiidae	Leptophlebiinae		Paraleptophlebia	Paraleptophlebia sp. BOLDAAC5651		Gillian Martin	gilliankmartin1@gmail.com	BOLD ID engine
BIOUG02702-A07	Arthropoda	Insecta	Ephemeroptera	Leptophlebiidae	Leptophlebiinae		Paraleptophlebia	Paraleptophlebia sp. BOLDAAC5651		Gillian Martin	gilliankmartin1@gmail.com	BOLD ID engine
BIOUG02702-A06	Arthropoda	Insecta	Ephemeroptera	Leptophlebiidae	Leptophlebiinae		Paraleptophlebia	Paraleptophlebia sp. BOLDAAC5651		Gillian Martin	gilliankmartin1@gmail.com	BOLD ID engine
BIOUG02702-A05	Arthropoda	Insecta	Ephemeroptera	Leptophlebiidae	Leptophlebiinae		Paraleptophlebia	Paraleptophlebia sp. BOLDAAC5651		Gillian Martin	gilliankmartin1@gmail.com	BOLD ID engine
BIOUG02702-A04	Arthropoda	Insecta	Ephemeroptera	Leptophlebiidae	Leptophlebiinae		Paraleptophlebia	Paraleptophlebia sp. BOLDAAC5651		Gillian Martin	gilliankmartin1@gmail.com	BOLD ID engine
BIOUG00639-G11	Arthropoda	Insecta	Ephemeroptera	Leptophlebiidae	Leptophlebiinae		Paraleptophlebia	Paraleptophlebia sp.JMW1		Jeffrey M. Webb	jmw975@yahoo.com
BIOUG02702-A01	Arthropoda	Insecta	Ephemeroptera	Leptophlebiidae	Leptophlebiinae		Paraleptophlebia	Paraleptophlebia sp. BOLDAAC5651		Gillian Martin	gilliankmartin1@gmail.com	BOLD ID engine
BIOUG00640-A11	Arthropoda	Insecta	Ephemeroptera	Leptophlebiidae	Leptophlebiinae		Paraleptophlebia	Paraleptophlebia kirchneri		Luke M. Jacobus	luke.jacobus@gmail.com
Cbind-220	Arthropoda	Insecta	Ephemeroptera	Leptophlebiidae	Leptophlebiinae		Paraleptophlebia	Paraleptophlebia cf. debilis		BOLD ID Engine
813_HC_SK	Arthropoda	Insecta	Ephemeroptera	Leptophlebiidae	Leptophlebiinae		Paraleptophlebia	Paraleptophlebia debilis
BIOUG57627-D01	Arthropoda	Insecta	Ephemeroptera	Leptophlebiidae	Leptophlebiinae		Paraleptophlebia	Paraleptophlebia submarginata		Kate Perez	kperez@uoguelph.ca	BIN Taxonomy Match (Nov 2020)	Identified to order by Grzegorz Tonczyk
Psu_BBT130610_02	Arthropoda	Insecta	Ephemeroptera	Leptophlebiidae	Leptophlebiinae		Paraleptophlebia	Paraleptophlebia submarginata		Arne Beermann	arnebeermann@googlemail.com
HIEPT-1118	Arthropoda	Insecta	Ephemeroptera	Leptophlebiidae	Leptophlebiinae		Paraleptophlebia	Paraleptophlebia sp.JMW4		Christy J. Geraci	hydropsychid@gmail.com
JI-BOLD-567	Arthropoda	Insecta	Ephemeroptera	Leptophlebiidae	Leptophlebiinae		Paraleptophlebia	Paraleptophlebia werneri		Jukka E. Salmela	jukka.e.salmela@gmail.com
UAM:Ento:442878	Arthropoda	Insecta	Ephemeroptera	Leptophlebiidae	Leptophlebiinae		Paraleptophlebia			Dan Bogan
E36-CR1	Arthropoda	Insecta	Ephemeroptera	Leptophlebiidae	Leptophlebiinae		Paraleptophlebia	Paraleptophlebia bicornuta		Claire M Shrimpton	cshrimpton@unbc.ca		Taxonomic Keys and BOLD COI Database 99.51% match
E31-CR6	Arthropoda	Insecta	Ephemeroptera	Leptophlebiidae	Leptophlebiinae		Paraleptophlebia	Paraleptophlebia debilis		Claire M Shrimpton	cshrimpton@unbc.ca		Taxonomic Keys and BOLD COI Database 99.36% match
07PROBE-2386	Arthropoda	Insecta	Ephemeroptera	Leptophlebiidae	Leptophlebiinae		Paraleptophlebia	Paraleptophlebia praepedita		Xin Zhou	xinzhoucaddis@icloud.com
07PROBE-2381	Arthropoda	Insecta	Ephemeroptera	Leptophlebiidae	Leptophlebiinae		Paraleptophlebia	Paraleptophlebia praepedita		Xin Zhou	xinzhoucaddis@icloud.com
E19-CR100	Arthropoda	Insecta	Ephemeroptera	Leptophlebiidae	Leptophlebiinae		Paraleptophlebia	Paraleptophlebia bicornuta		Claire M Shrimpton	cshrimpton@unbc.ca		Taxonomic Keys and BOLD COI Database 99.67% match
09LJ99	Arthropoda	Insecta	Ephemeroptera	Leptophlebiidae	Leptophlebiinae		Paraleptophlebia	Paraleptophlebia jeanae		Luke M. Jacobus	luke.jacobus@gmail.com
09LJ98	Arthropoda	Insecta	Ephemeroptera	Leptophlebiidae	Leptophlebiinae		Paraleptophlebia	Paraleptophlebia jeanae		Luke M. Jacobus	luke.jacobus@gmail.com
07PROBE-2373	Arthropoda	Insecta	Ephemeroptera	Leptophlebiidae	Leptophlebiinae		Paraleptophlebia	Paraleptophlebia praepedita		Xin Zhou	xinzhoucaddis@icloud.com
09CPMAY-091	Arthropoda	Insecta	Ephemeroptera	Leptophlebiidae	Leptophlebiinae		Paraleptophlebia	Paraleptophlebia volitans		Jeffrey M. Webb	jmw975@yahoo.com
BIOUG57626-F12	Arthropoda	Insecta	Ephemeroptera	Leptophlebiidae	Leptophlebiinae		Paraleptophlebia	Paraleptophlebia submarginata		Kate Perez	kperez@uoguelph.ca	BIN Taxonomy Match (Nov 2020)	Identified to order by Grzegorz Tonczyk
07PROBE-2231	Arthropoda	Insecta	Ephemeroptera	Leptophlebiidae	Leptophlebiinae		Paraleptophlebia	Paraleptophlebia praepedita		Xin Zhou	xinzhoucaddis@icloud.com
HIEPT-1052	Arthropoda	Insecta	Ephemeroptera	Leptophlebiidae	Leptophlebiinae		Paraleptophlebia	Paraleptophlebia sp.JMW4		Christy J. Geraci	hydropsychid@gmail.com
HIEPT-1051	Arthropoda	Insecta	Ephemeroptera	Leptophlebiidae	Leptophlebiinae		Paraleptophlebia	Paraleptophlebia sp.JMW3		Christy J. Geraci	hydropsychid@gmail.com
09LJ23	Arthropoda	Insecta	Ephemeroptera	Leptophlebiidae	Leptophlebiinae		Paraleptophlebia	Paraleptophlebia sticta		Luke M. Jacobus	luke.jacobus@gmail.com
Cbind-042	Arthropoda	Insecta	Ephemeroptera	Leptophlebiidae	Leptophlebiinae		Paraleptophlebia	Paraleptophlebia cf. debilis		BOLD ID Engine
09LJ22	Arthropoda	Insecta	Ephemeroptera	Leptophlebiidae	Leptophlebiinae		Paraleptophlebia	Paraleptophlebia sticta		Luke M. Jacobus	luke.jacobus@gmail.com
9018810926	Arthropoda	Insecta	Ephemeroptera	Leptophlebiidae	Leptophlebiinae		Paraleptophlebia			Istvan Turcsanyi	iturcsanyi@yahoo.com
Cbref-041	Arthropoda	Insecta	Ephemeroptera	Leptophlebiidae	Leptophlebiinae		Paraleptophlebia	Paraleptophlebia cf. debilis		BOLD ID Engine
BIOUG02690-G12	Arthropoda	Insecta	Ephemeroptera	Leptophlebiidae	Leptophlebiinae		Paraleptophlebia	Paraleptophlebia volitans		Mikko Pentinsaari	mpentins@uoguelph.ca	BIN Taxonomy Match (Apr 2022)
BIOUG02690-G11	Arthropoda	Insecta	Ephemeroptera	Leptophlebiidae	Leptophlebiinae		Paraleptophlebia	Paraleptophlebia volitans		Mikko Pentinsaari	mpentins@uoguelph.ca	BIN Taxonomy Match (Apr 2022)
BIOUG02690-G09	Arthropoda	Insecta	Ephemeroptera	Leptophlebiidae	Leptophlebiinae		Paraleptophlebia	Paraleptophlebia volitans		Mikko Pentinsaari	mpentins@uoguelph.ca	BIN Taxonomy Match (Apr 2022)
BIOUG02690-G08	Arthropoda	Insecta	Ephemeroptera	Leptophlebiidae	Leptophlebiinae		Paraleptophlebia	Paraleptophlebia volitans		Mikko Pentinsaari	mpentins@uoguelph.ca	BIN Taxonomy Match (Apr 2022)
BIOUG02690-G07	Arthropoda	Insecta	Ephemeroptera	Leptophlebiidae	Leptophlebiinae		Paraleptophlebia	Paraleptophlebia volitans		Mikko Pentinsaari	mpentins@uoguelph.ca	BIN Taxonomy Match (Apr 2022)
BIOUG02690-G05	Arthropoda	Insecta	Ephemeroptera	Leptophlebiidae	Leptophlebiinae		Paraleptophlebia	Paraleptophlebia volitans		Mikko Pentinsaari	mpentins@uoguelph.ca	BIN Taxonomy Match (Apr 2022)
BIOUG02690-G04	Arthropoda	Insecta	Ephemeroptera	Leptophlebiidae	Leptophlebiinae		Paraleptophlebia	Paraleptophlebia volitans		Mikko Pentinsaari	mpentins@uoguelph.ca	BIN Taxonomy Match (Apr 2022)
BCZSM_EPH_0069	Arthropoda	Insecta	Ephemeroptera	Leptophlebiidae	Leptophlebiinae		Paraleptophlebia	Paraleptophlebia submarginata		Stefan Koch	stefan.koch@roche.com
BIOUG02690-G02	Arthropoda	Insecta	Ephemeroptera	Leptophlebiidae	Leptophlebiinae		Paraleptophlebia	Paraleptophlebia volitans		Mikko Pentinsaari	mpentins@uoguelph.ca	BIN Taxonomy Match (Apr 2022)
BIOUG02690-G01	Arthropoda	Insecta	Ephemeroptera	Leptophlebiidae	Leptophlebiinae		Paraleptophlebia	Paraleptophlebia volitans		Mikko Pentinsaari	mpentins@uoguelph.ca	BIN Taxonomy Match (Apr 2022)
BIOUG02690-F12	Arthropoda	Insecta	Ephemeroptera	Leptophlebiidae	Leptophlebiinae		Paraleptophlebia	Paraleptophlebia volitans		Mikko Pentinsaari	mpentins@uoguelph.ca	BIN Taxonomy Match (Apr 2022)
BIOUG02690-F10	Arthropoda	Insecta	Ephemeroptera	Leptophlebiidae	Leptophlebiinae		Paraleptophlebia	Paraleptophlebia volitans		Mikko Pentinsaari	mpentins@uoguelph.ca	BIN Taxonomy Match (Apr 2022)
IU-INHS-862690	Arthropoda	Insecta	Ephemeroptera	Leptophlebiidae	Leptophlebiinae		Paraleptophlebia	Paraleptophlebia strigula		Ralph E. Dewalt	dewalt@illinois.edu
BIOUG02690-F07	Arthropoda	Insecta	Ephemeroptera	Leptophlebiidae	Leptophlebiinae		Paraleptophlebia	Paraleptophlebia volitans		Mikko Pentinsaari	mpentins@uoguelph.ca	BIN Taxonomy Match (Apr 2022)
09LJ24	Arthropoda	Insecta	Ephemeroptera	Leptophlebiidae	Leptophlebiinae		Paraleptophlebia	Paraleptophlebia sticta		Luke M. Jacobus	luke.jacobus@gmail.com
CCDB-09355-H03	Arthropoda	Insecta	Ephemeroptera	Leptophlebiidae	Leptophlebiinae		Paraleptophlebia	Paraleptophlebia submarginata		Yanka Vidinova	vidinova@yahoo.com	BOLD ID Engine
07PROBE-2181	Arthropoda	Insecta	Ephemeroptera	Leptophlebiidae	Leptophlebiinae		Paraleptophlebia	Paraleptophlebia sp. CHU1		Luke M. Jacobus	luke.jacobus@gmail.com
UAM:Ento:407196	Arthropoda	Insecta	Ephemeroptera	Leptophlebiidae	Leptophlebiinae		Paraleptophlebia			Dan Bogan
09NBMAY-0049	Arthropoda	Insecta	Ephemeroptera	Leptophlebiidae	Leptophlebiinae		Paraleptophlebia	Paraleptophlebia sp.XZ1		Luke M. Jacobus	luke.jacobus@gmail.com
07PROBE-2176	Arthropoda	Insecta	Ephemeroptera	Leptophlebiidae	Leptophlebiinae		Paraleptophlebia	Paraleptophlebia praepedita		Xin Zhou	xinzhoucaddis@icloud.com
07PROBE-2174	Arthropoda	Insecta	Ephemeroptera	Leptophlebiidae	Leptophlebiinae		Paraleptophlebia	Paraleptophlebia praepedita		Xin Zhou	xinzhoucaddis@icloud.com
07PROBE-2170	Arthropoda	Insecta	Ephemeroptera	Leptophlebiidae	Leptophlebiinae		Paraleptophlebia	Paraleptophlebia praepedita		Xin Zhou	xinzhoucaddis@icloud.com
07PROBE-2168	Arthropoda	Insecta	Ephemeroptera	Leptophlebiidae	Leptophlebiinae		Paraleptophlebia	Paraleptophlebia praepedita		Xin Zhou	xinzhoucaddis@icloud.com
07PROBE-2166	Arthropoda	Insecta	Ephemeroptera	Leptophlebiidae	Leptophlebiinae		Paraleptophlebia	Paraleptophlebia praepedita		Xin Zhou	xinzhoucaddis@icloud.com
09LJ4	Arthropoda	Insecta	Ephemeroptera	Leptophlebiidae	Leptophlebiinae		Paraleptophlebia	Paraleptophlebia jeanae		Luke M. Jacobus	luke.jacobus@gmail.com
09LJ3	Arthropoda	Insecta	Ephemeroptera	Leptophlebiidae	Leptophlebiinae		Paraleptophlebia	Paraleptophlebia jeanae		Luke M. Jacobus	luke.jacobus@gmail.com
09LJ2	Arthropoda	Insecta	Ephemeroptera	Leptophlebiidae	Leptophlebiinae		Paraleptophlebia	Paraleptophlebia jeanae		Luke M. Jacobus	luke.jacobus@gmail.com
Psu_BBT130622_02	Arthropoda	Insecta	Ephemeroptera	Leptophlebiidae	Leptophlebiinae		Paraleptophlebia	Paraleptophlebia submarginata		Arne Beermann	arnebeermann@googlemail.com
BOLD-0DIAHNL14	Arthropoda	Insecta	Ephemeroptera	Leptophlebiidae	Leptophlebiinae		Paraleptophlebia	Paraleptophlebia strandii
JI-BOLD-566	Arthropoda	Insecta	Ephemeroptera	Leptophlebiidae	Leptophlebiinae		Paraleptophlebia	Paraleptophlebia werneri		Jukka E. Salmela	jukka.e.salmela@gmail.com
LN734756	Arthropoda	Insecta	Ephemeroptera	Leptophlebiidae	Leptophlebiinae		Paraleptophlebia	Paraleptophlebia submarginata					Identifier: Carlo Belfiore, Isolate: Vitozza specimen 2
LN734755	Arthropoda	Insecta	Ephemeroptera	Leptophlebiidae	Leptophlebiinae		Paraleptophlebia	Paraleptophlebia submarginata					Identifier: Carlo Belfiore, Isolate: Vitozza specimen 1
LN734754	Arthropoda	Insecta	Ephemeroptera	Leptophlebiidae	Leptophlebiinae		Paraleptophlebia	Paraleptophlebia submarginata					Identifier: Carlo Belfiore, Isolate: Aquarella Tuscania
NO-EPH29	Arthropoda	Insecta	Ephemeroptera	Leptophlebiidae	Leptophlebiinae		Paraleptophlebia	Paraleptophlebia strandii		Gaute Kjarstad	gaute.kjarstad@ntnu.no
NO-EPH28	Arthropoda	Insecta	Ephemeroptera	Leptophlebiidae	Leptophlebiinae		Paraleptophlebia	Paraleptophlebia strandii		Gaute Kjarstad	gaute.kjarstad@ntnu.no
09CPMAY-125	Arthropoda	Insecta	Ephemeroptera	Leptophlebiidae	Leptophlebiinae		Paraleptophlebia	Paraleptophlebia volitans		Jeffrey M. Webb	jmw975@yahoo.com
09CPMAY-123	Arthropoda	Insecta	Ephemeroptera	Leptophlebiidae	Leptophlebiinae		Paraleptophlebia	Paraleptophlebia volitans		Jeffrey M. Webb	jmw975@yahoo.com
07PROBE-07082	Arthropoda	Insecta	Ephemeroptera	Leptophlebiidae	Leptophlebiinae		Paraleptophlebia	Paraleptophlebia praepedita		Xin Zhou	xinzhoucaddis@icloud.com
07PROBE-2130	Arthropoda	Insecta	Ephemeroptera	Leptophlebiidae	Leptophlebiinae		Paraleptophlebia	Paraleptophlebia praepedita		Xin Zhou	xinzhoucaddis@icloud.com
GBOL00613	Arthropoda	Insecta	Ephemeroptera	Leptophlebiidae	Leptophlebiinae		Paraleptophlebia	Paraleptophlebia submarginata		Stefan Koch	stefan.koch@roche.com
08INHSE-0247	Arthropoda	Insecta	Ephemeroptera	Leptophlebiidae	Leptophlebiinae		Paraleptophlebia	Paraleptophlebia ontario		R. Edward Dewalt	edewalt@inhs.uiuc.edu
Cbref-174	Arthropoda	Insecta	Ephemeroptera	Leptophlebiidae	Leptophlebiinae		Paraleptophlebia	Paraleptophlebia cf. debilis		BOLD ID Engine
CHU06-COL-222	Arthropoda	Insecta	Ephemeroptera	Leptophlebiidae	Leptophlebiinae		Paraleptophlebia	Paraleptophlebia sp. CHU1		Xin Zhou	xinzhoucaddis@icloud.com
CHU06-COL-221	Arthropoda	Insecta	Ephemeroptera	Leptophlebiidae	Leptophlebiinae		Paraleptophlebia	Paraleptophlebia sp. CHU1		Xin Zhou	xinzhoucaddis@icloud.com
10BBEPT-0167	Arthropoda	Insecta	Ephemeroptera	Leptophlebiidae	Leptophlebiinae		Paraleptophlebia	Paraleptophlebia debilis		BOLD ID Engine
09CPMAY-094	Arthropoda	Insecta	Ephemeroptera	Leptophlebiidae	Leptophlebiinae		Paraleptophlebia	Paraleptophlebia volitans		Jeffrey M. Webb	jmw975@yahoo.com
Psu_BBT130517_02	Arthropoda	Insecta	Ephemeroptera	Leptophlebiidae	Leptophlebiinae		Paraleptophlebia	Paraleptophlebia submarginata		Arne Beermann	arnebeermann@googlemail.com
CHU06-COL-211	Arthropoda	Insecta	Ephemeroptera	Leptophlebiidae	Leptophlebiinae		Paraleptophlebia	Paraleptophlebia sp. CHU1		Xin Zhou	xinzhoucaddis@icloud.com
MF458785	Arthropoda	Insecta	Ephemeroptera	Leptophlebiidae	Leptophlebiinae		Paraleptophlebia	Paraleptophlebia submarginata
10BGMAY-093	Arthropoda	Insecta	Ephemeroptera	Leptophlebiidae	Leptophlebiinae		Paraleptophlebia	Paraleptophlebia cf. debilis		Jeffrey M. Webb	jmw975@yahoo.com
BIOUG57628-E04	Arthropoda	Insecta	Ephemeroptera	Leptophlebiidae	Leptophlebiinae		Paraleptophlebia	Paraleptophlebia submarginata		Kate Perez	kperez@uoguelph.ca	BIN Taxonomy Match (Nov 2020)	Identified to order by Grzegorz Tonczyk
09LJ1	Arthropoda	Insecta	Ephemeroptera	Leptophlebiidae	Leptophlebiinae		Paraleptophlebia	Paraleptophlebia jeanae		Luke M. Jacobus	luke.jacobus@gmail.com
CHU06-COL-150	Arthropoda	Insecta	Ephemeroptera	Leptophlebiidae	Leptophlebiinae		Paraleptophlebia	Paraleptophlebia debilis		Xin Zhou	xinzhoucaddis@icloud.com
UAM:Ento:442842	Arthropoda	Insecta	Ephemeroptera	Leptophlebiidae	Leptophlebiinae		Paraleptophlebia			Dan Bogan
SCCWRP0094001	Arthropoda	Insecta	Ephemeroptera	Leptophlebiidae	Leptophlebiinae		Paraleptophlebia	Paraleptophlebia sp.
JB202017	Arthropoda	Insecta	Ephemeroptera	Leptophlebiidae	Leptophlebiinae		Paraleptophlebia	Paraleptophlebia submarginata				BOLD4 ID, morphology, field guide
07GSM-5963	Arthropoda	Insecta	Ephemeroptera	Leptophlebiidae	Leptophlebiinae		Paraleptophlebia	Paraleptophlebia guttata		Luke M. Jacobus	luke.jacobus@gmail.com
BIOUG02692-F12	Arthropoda	Insecta	Ephemeroptera	Leptophlebiidae	Leptophlebiinae		Paraleptophlebia	Paraleptophlebia sp. BOLDAAC5651		Gillian Martin	gilliankmartin1@gmail.com	BOLD ID engine
BIOUG02702-D12	Arthropoda	Insecta	Ephemeroptera	Leptophlebiidae	Leptophlebiinae		Leptophlebia	Leptophlebia sp. BOLDAAX5673		Gillian Martin	gilliankmartin1@gmail.com	BOLD ID engine
09CUMAY-002	Arthropoda	Insecta	Ephemeroptera	Leptophlebiidae	Leptophlebiinae		Leptophlebia	Leptophlebia nebulosa		Jeffrey M. Webb	jmw975@yahoo.com
7214040261	Arthropoda	Insecta	Ephemeroptera	Leptophlebiidae	Leptophlebiinae		Leptophlebia	Leptophlebia cupida		Istvan Turcsanyi	iturcsanyi@yahoo.com
09CUMAY-004	Arthropoda	Insecta	Ephemeroptera	Leptophlebiidae	Leptophlebiinae		Leptophlebia	Leptophlebia nebulosa		BOLD ID Engine
6913980248	Arthropoda	Insecta	Ephemeroptera	Leptophlebiidae	Leptophlebiinae		Leptophlebia	Leptophlebia sp. AMI02		Istvan Turcsanyi	iturcsanyi@yahoo.com
09CUMAY-003	Arthropoda	Insecta	Ephemeroptera	Leptophlebiidae	Leptophlebiinae		Leptophlebia	Leptophlebia nebulosa		BOLD ID Engine
9514000126	Arthropoda	Insecta	Ephemeroptera	Leptophlebiidae	Leptophlebiinae		Leptophlebia	Leptophlebia sp. AMI02		Istvan Turcsanyi	iturcsanyi@yahoo.com
LN995555	Arthropoda	Insecta	Ephemeroptera	Leptophlebiidae	Leptophlebiinae		Leptophlebia	Leptophlebia marginata
8316000156	Arthropoda	Insecta	Ephemeroptera	Leptophlebiidae	Leptophlebiinae		Leptophlebia	Leptophlebia cupida		Istvan Turcsanyi	iturcsanyi@yahoo.com
3314180958	Arthropoda	Insecta	Ephemeroptera	Leptophlebiidae	Leptophlebiinae		Leptophlebia	Leptophlebia cupida		Istvan Turcsanyi	iturcsanyi@yahoo.com
09NBMAY-0063	Arthropoda	Insecta	Ephemeroptera	Leptophlebiidae	Leptophlebiinae		Leptophlebia	Leptophlebia cupida		Luke M. Jacobus	luke.jacobus@gmail.com
6014050237	Arthropoda	Insecta	Ephemeroptera	Leptophlebiidae	Leptophlebiinae		Leptophlebia	Leptophlebia sp. AMI02		Istvan Turcsanyi	iturcsanyi@yahoo.com
1715990382	Arthropoda	Insecta	Ephemeroptera	Leptophlebiidae	Leptophlebiinae		Leptophlebia	Leptophlebia cupida		Istvan Turcsanyi	iturcsanyi@yahoo.com
E-167-CR4S	Arthropoda	Insecta	Ephemeroptera	Leptophlebiidae	Leptophlebiinae		Leptophlebia	Leptophlebia nebulosa		Claire M Shrimpton	cshrimpton@unbc.ca		Taxonomic Keys and BOLD COI Database 100% match
09CUMAY-016	Arthropoda	Insecta	Ephemeroptera	Leptophlebiidae	Leptophlebiinae		Leptophlebia	Leptophlebia nebulosa		BOLD ID Engine
BIOUG00929-E08	Arthropoda	Insecta	Ephemeroptera	Leptophlebiidae	Leptophlebiinae		Leptophlebia	Leptophlebia nebulosa		BOLD ID Engine
09NBMAY-0061	Arthropoda	Insecta	Ephemeroptera	Leptophlebiidae	Leptophlebiinae		Leptophlebia	Leptophlebia cupida		Luke M. Jacobus	luke.jacobus@gmail.com
1715980709	Arthropoda	Insecta	Ephemeroptera	Leptophlebiidae	Leptophlebiinae		Leptophlebia	Leptophlebia cupida		Charles Watson	watson.charles@epa.gov
5014210106	Arthropoda	Insecta	Ephemeroptera	Leptophlebiidae	Leptophlebiinae		Leptophlebia	Leptophlebia intermedia		Istvan Turcsanyi	iturcsanyi@yahoo.com
1013990278	Arthropoda	Insecta	Ephemeroptera	Leptophlebiidae	Leptophlebiinae		Leptophlebia	Leptophlebia cupida		Istvan Turcsanyi	iturcsanyi@yahoo.com
KJ675351	Arthropoda	Insecta	Ephemeroptera	Leptophlebiidae	Leptophlebiinae		Leptophlebia	Leptophlebia cupida
07PROBE-2023	Arthropoda	Insecta	Ephemeroptera	Leptophlebiidae	Leptophlebiinae		Leptophlebia	Leptophlebia nebulosa		BOLD ID Engine
2714180149	Arthropoda	Insecta	Ephemeroptera	Leptophlebiidae	Leptophlebiinae		Leptophlebia	Leptophlebia cupida		Istvan Turcsanyi	iturcsanyi@yahoo.com
KJ675350	Arthropoda	Insecta	Ephemeroptera	Leptophlebiidae	Leptophlebiinae		Leptophlebia	Leptophlebia cupida
8014090153	Arthropoda	Insecta	Ephemeroptera	Leptophlebiidae	Leptophlebiinae		Leptophlebia	Leptophlebia sp. XZ1		Istvan Turcsanyi	iturcsanyi@yahoo.com
09NBMAY-0058	Arthropoda	Insecta	Ephemeroptera	Leptophlebiidae	Leptophlebiinae		Leptophlebia	Leptophlebia cupida		Luke M. Jacobus	luke.jacobus@gmail.com
09CPMAY-005	Arthropoda	Insecta	Ephemeroptera	Leptophlebiidae	Leptophlebiinae		Leptophlebia	Leptophlebia nebulosa		Jeffrey M. Webb	jmw975@yahoo.com
09CPMAY-004	Arthropoda	Insecta	Ephemeroptera	Leptophlebiidae	Leptophlebiinae		Leptophlebia	Leptophlebia nebulosa		Jeffrey M. Webb	jmw975@yahoo.com
NO-EPH117	Arthropoda	Insecta	Ephemeroptera	Leptophlebiidae	Leptophlebiinae		Leptophlebia	Leptophlebia vespertina		Gaute Kjarstad	gaute.kjarstad@ntnu.no
4214180672	Arthropoda	Insecta	Ephemeroptera	Leptophlebiidae	Leptophlebiinae		Leptophlebia	Leptophlebia cupida		Istvan Turcsanyi	iturcsanyi@yahoo.com
BIOUG02702-D10	Arthropoda	Insecta	Ephemeroptera	Leptophlebiidae	Leptophlebiinae		Leptophlebia	Leptophlebia sp. BOLDAAA7017		Gillian Martin	gilliankmartin1@gmail.com	BOLD ID engine
KJ675300	Arthropoda	Insecta	Ephemeroptera	Leptophlebiidae	Leptophlebiinae		Leptophlebia	Leptophlebia cupida
3814150595	Arthropoda	Insecta	Ephemeroptera	Leptophlebiidae	Leptophlebiinae		Leptophlebia	Leptophlebia intermedia		Istvan Turcsanyi	iturcsanyi@yahoo.com
2214181028	Arthropoda	Insecta	Ephemeroptera	Leptophlebiidae	Leptophlebiinae		Leptophlebia	Leptophlebia cupida		Istvan Turcsanyi	iturcsanyi@yahoo.com
6314180580	Arthropoda	Insecta	Ephemeroptera	Leptophlebiidae	Leptophlebiinae		Leptophlebia	Leptophlebia cupida		Istvan Turcsanyi	iturcsanyi@yahoo.com
2114040136	Arthropoda	Insecta	Ephemeroptera	Leptophlebiidae	Leptophlebiinae		Leptophlebia	Leptophlebia intermedia		Istvan Turcsanyi	iturcsanyi@yahoo.com
3614170139	Arthropoda	Insecta	Ephemeroptera	Leptophlebiidae	Leptophlebiinae		Leptophlebia	Leptophlebia cupida		Istvan Turcsanyi	iturcsanyi@yahoo.com
09NBMAY-0077	Arthropoda	Insecta	Ephemeroptera	Leptophlebiidae	Leptophlebiinae		Leptophlebia	Leptophlebia cupida		Luke M. Jacobus	luke.jacobus@gmail.com
8715990216	Arthropoda	Insecta	Ephemeroptera	Leptophlebiidae	Leptophlebiinae		Leptophlebia	Leptophlebia cupida		Istvan Turcsanyi	iturcsanyi@yahoo.com
4414060124	Arthropoda	Insecta	Ephemeroptera	Leptophlebiidae	Leptophlebiinae		Leptophlebia	Leptophlebia intermedia		Istvan Turcsanyi	iturcsanyi@yahoo.com
2413990140	Arthropoda	Insecta	Ephemeroptera	Leptophlebiidae	Leptophlebiinae		Leptophlebia	Leptophlebia cupida		Istvan Turcsanyi	iturcsanyi@yahoo.com
BIOUG02702-D09	Arthropoda	Insecta	Ephemeroptera	Leptophlebiidae	Leptophlebiinae		Leptophlebia	Leptophlebia sp. BOLDAAX5673		Gillian Martin	gilliankmartin1@gmail.com	BOLD ID engine
3114180350	Arthropoda	Insecta	Ephemeroptera	Leptophlebiidae	Leptophlebiinae		Leptophlebia	Leptophlebia cupida		Istvan Turcsanyi	iturcsanyi@yahoo.com
CCDB-33288-F05	Arthropoda	Insecta	Ephemeroptera	Leptophlebiidae	Leptophlebiinae		Leptophlebia
CCDB-33288-F04	Arthropoda	Insecta	Ephemeroptera	Leptophlebiidae	Leptophlebiinae		Leptophlebia
790034495	Arthropoda	Insecta	Ephemeroptera	Leptophlebiidae	Leptophlebiinae		Leptophlebia	Leptophlebia intermedia		Istvan Turcsanyi	iturcsanyi@yahoo.com
CCDB-33288-E11	Arthropoda	Insecta	Ephemeroptera	Leptophlebiidae	Leptophlebiinae		Leptophlebia
CCDB-33288-E10	Arthropoda	Insecta	Ephemeroptera	Leptophlebiidae	Leptophlebiinae		Leptophlebia
08ONMAY-0010	Arthropoda	Insecta	Ephemeroptera	Leptophlebiidae	Leptophlebiinae		Leptophlebia	Leptophlebia nebulosa		BOLD ID Engine
08ONMAY-0009	Arthropoda	Insecta	Ephemeroptera	Leptophlebiidae	Leptophlebiinae		Leptophlebia	Leptophlebia nebulosa		BOLD ID Engine
08ONMAY-0007	Arthropoda	Insecta	Ephemeroptera	Leptophlebiidae	Leptophlebiinae		Leptophlebia	Leptophlebia nebulosa		BOLD ID Engine
08ONMAY-0004	Arthropoda	Insecta	Ephemeroptera	Leptophlebiidae	Leptophlebiinae		Leptophlebia	Leptophlebia nebulosa		BOLD ID Engine
08ONMAY-0003	Arthropoda	Insecta	Ephemeroptera	Leptophlebiidae	Leptophlebiinae		Leptophlebia	Leptophlebia nebulosa		BOLD ID Engine
2214110171	Arthropoda	Insecta	Ephemeroptera	Leptophlebiidae	Leptophlebiinae		Leptophlebia	Leptophlebia cupida		Istvan Turcsanyi	iturcsanyi@yahoo.com
1414180498	Arthropoda	Insecta	Ephemeroptera	Leptophlebiidae	Leptophlebiinae		Leptophlebia	Leptophlebia cupida		Istvan Turcsanyi	iturcsanyi@yahoo.com
BIOUG00929-F05	Arthropoda	Insecta	Ephemeroptera	Leptophlebiidae	Leptophlebiinae		Leptophlebia	Leptophlebia nebulosa		BOLD ID Engine
1914040712	Arthropoda	Insecta	Ephemeroptera	Leptophlebiidae	Leptophlebiinae		Leptophlebia	Leptophlebia cupida		Istvan Turcsanyi	iturcsanyi@yahoo.com
BIOUG00929-F03	Arthropoda	Insecta	Ephemeroptera	Leptophlebiidae	Leptophlebiinae		Leptophlebia	Leptophlebia nebulosa		BOLD ID Engine
BIOUG00929-F02	Arthropoda	Insecta	Ephemeroptera	Leptophlebiidae	Leptophlebiinae		Leptophlebia	Leptophlebia nebulosa		BOLD ID Engine
7215980846	Arthropoda	Insecta	Ephemeroptera	Leptophlebiidae	Leptophlebiinae		Leptophlebia	Leptophlebia cupida		Istvan Turcsanyi	iturcsanyi@yahoo.com
BIOUG02702-D08	Arthropoda	Insecta	Ephemeroptera	Leptophlebiidae	Leptophlebiinae		Leptophlebia	Leptophlebia sp. BOLDAAA7017		Gillian Martin	gilliankmartin1@gmail.com	BOLD ID engine
LN995545	Arthropoda	Insecta	Ephemeroptera	Leptophlebiidae	Leptophlebiinae		Leptophlebia	Leptophlebia marginata
BIOUG00929-E07	Arthropoda	Insecta	Ephemeroptera	Leptophlebiidae	Leptophlebiinae		Leptophlebia	Leptophlebia nebulosa		BOLD ID Engine
LN995551	Arthropoda	Insecta	Ephemeroptera	Leptophlebiidae	Leptophlebiinae		Leptophlebia	Leptophlebia marginata
120034335	Arthropoda	Insecta	Ephemeroptera	Leptophlebiidae	Leptophlebiinae		Leptophlebia	Leptophlebia intermedia		Istvan Turcsanyi	iturcsanyi@yahoo.com
LN995556	Arthropoda	Insecta	Ephemeroptera	Leptophlebiidae	Leptophlebiinae		Leptophlebia	Leptophlebia marginata
7015980125	Arthropoda	Insecta	Ephemeroptera	Leptophlebiidae	Leptophlebiinae		Leptophlebia	Leptophlebia cupida		Istvan Turcsanyi	iturcsanyi@yahoo.com
LN995553	Arthropoda	Insecta	Ephemeroptera	Leptophlebiidae	Leptophlebiinae		Leptophlebia	Leptophlebia marginata
BIOUG00929-E01	Arthropoda	Insecta	Ephemeroptera	Leptophlebiidae	Leptophlebiinae		Leptophlebia	Leptophlebia nebulosa		BOLD ID Engine
CWBC-0052	Arthropoda	Insecta	Ephemeroptera	Leptophlebiidae	Leptophlebiinae		Leptophlebia	Leptophlebia cupida		Molly M. Gordon
09NBMAY-0104	Arthropoda	Insecta	Ephemeroptera	Leptophlebiidae	Leptophlebiinae		Leptophlebia	Leptophlebia nebulosa		Luke M. Jacobus	luke.jacobus@gmail.com		egg looks to be of cupida type, but clusters with L. nebulosa; J Webb 9/9/2011
BIOUG00929-D06	Arthropoda	Insecta	Ephemeroptera	Leptophlebiidae	Leptophlebiinae		Leptophlebia	Leptophlebia nebulosa		BOLD ID Engine
BIOUG00929-D05	Arthropoda	Insecta	Ephemeroptera	Leptophlebiidae	Leptophlebiinae		Leptophlebia	Leptophlebia nebulosa		BOLD ID Engine
09NBMAY-0075	Arthropoda	Insecta	Ephemeroptera	Leptophlebiidae	Leptophlebiinae		Leptophlebia	Leptophlebia cupida		Luke M. Jacobus	luke.jacobus@gmail.com
BIOUG00929-D03	Arthropoda	Insecta	Ephemeroptera	Leptophlebiidae	Leptophlebiinae		Leptophlebia	Leptophlebia nebulosa		BOLD ID Engine
BIOUG00929-D02	Arthropoda	Insecta	Ephemeroptera	Leptophlebiidae	Leptophlebiinae		Leptophlebia	Leptophlebia nebulosa		BOLD ID Engine
LN995560	Arthropoda	Insecta	Ephemeroptera	Leptophlebiidae	Leptophlebiinae		Leptophlebia	Leptophlebia marginata
NO-EPH118	Arthropoda	Insecta	Ephemeroptera	Leptophlebiidae	Leptophlebiinae		Leptophlebia	Leptophlebia vespertina		Gaute Kjarstad	gaute.kjarstad@ntnu.no
BIOUG01316-H04	Arthropoda	Insecta	Ephemeroptera	Leptophlebiidae	Leptophlebiinae		Leptophlebia	Leptophlebia nebulosa		BOLD ID Engine
09NBMAY-0083	Arthropoda	Insecta	Ephemeroptera	Leptophlebiidae	Leptophlebiinae		Leptophlebia	Leptophlebia cupida		Luke M. Jacobus	luke.jacobus@gmail.com
09NBMAY-0082	Arthropoda	Insecta	Ephemeroptera	Leptophlebiidae	Leptophlebiinae		Leptophlebia	Leptophlebia cupida		Luke M. Jacobus	luke.jacobus@gmail.com
09NBMAY-0081	Arthropoda	Insecta	Ephemeroptera	Leptophlebiidae	Leptophlebiinae		Leptophlebia	Leptophlebia cupida		Luke M. Jacobus	luke.jacobus@gmail.com
420033554	Arthropoda	Insecta	Ephemeroptera	Leptophlebiidae	Leptophlebiinae		Leptophlebia	Leptophlebia intermedia		Istvan Turcsanyi	iturcsanyi@yahoo.com
BC ZSM AQU 00838	Arthropoda	Insecta	Ephemeroptera	Leptophlebiidae	Leptophlebiinae		Leptophlebia	Leptophlebia marginata		Monika Hess	hess@buero-h2.de
09NBMAY-0076	Arthropoda	Insecta	Ephemeroptera	Leptophlebiidae	Leptophlebiinae		Leptophlebia	Leptophlebia cupida		Luke M. Jacobus	luke.jacobus@gmail.com
4215980445	Arthropoda	Insecta	Ephemeroptera	Leptophlebiidae	Leptophlebiinae		Leptophlebia	Leptophlebia cupida		Istvan Turcsanyi	iturcsanyi@yahoo.com
09NBMAY-0072	Arthropoda	Insecta	Ephemeroptera	Leptophlebiidae	Leptophlebiinae		Leptophlebia	Leptophlebia cupida		Luke M. Jacobus	luke.jacobus@gmail.com
BIOUG01316-F10	Arthropoda	Insecta	Ephemeroptera	Leptophlebiidae	Leptophlebiinae		Leptophlebia	Leptophlebia nebulosa		BOLD ID Engine
5415980214	Arthropoda	Insecta	Ephemeroptera	Leptophlebiidae	Leptophlebiinae		Leptophlebia	Leptophlebia cupida		Istvan Turcsanyi	iturcsanyi@yahoo.com
09NBMAY-0064	Arthropoda	Insecta	Ephemeroptera	Leptophlebiidae	Leptophlebiinae		Leptophlebia	Leptophlebia cupida		Luke M. Jacobus	luke.jacobus@gmail.com
BIOUG01316-F04	Arthropoda	Insecta	Ephemeroptera	Leptophlebiidae	Leptophlebiinae		Leptophlebia	Leptophlebia nebulosa		BOLD ID Engine
09NBMAY-0062	Arthropoda	Insecta	Ephemeroptera	Leptophlebiidae	Leptophlebiinae		Leptophlebia	Leptophlebia cupida		Luke M. Jacobus	luke.jacobus@gmail.com
680034055	Arthropoda	Insecta	Ephemeroptera	Leptophlebiidae	Leptophlebiinae		Leptophlebia	Leptophlebia intermedia		Istvan Turcsanyi	iturcsanyi@yahoo.com
09NBMAY-0060	Arthropoda	Insecta	Ephemeroptera	Leptophlebiidae	Leptophlebiinae		Leptophlebia	Leptophlebia cupida		Luke M. Jacobus	luke.jacobus@gmail.com
5115980950	Arthropoda	Insecta	Ephemeroptera	Leptophlebiidae	Leptophlebiinae		Leptophlebia	Leptophlebia cupida		Istvan Turcsanyi	iturcsanyi@yahoo.com
BIOUG02702-D06	Arthropoda	Insecta	Ephemeroptera	Leptophlebiidae	Leptophlebiinae		Leptophlebia	Leptophlebia sp. BOLDAAA7017		Gillian Martin	gilliankmartin1@gmail.com	BOLD ID engine
1814050466	Arthropoda	Insecta	Ephemeroptera	Leptophlebiidae	Leptophlebiinae		Leptophlebia	Leptophlebia sp. AMI02		Istvan Turcsanyi	iturcsanyi@yahoo.com
110033822	Arthropoda	Insecta	Ephemeroptera	Leptophlebiidae	Leptophlebiinae		Leptophlebia	Leptophlebia intermedia		Istvan Turcsanyi	iturcsanyi@yahoo.com
280033938	Arthropoda	Insecta	Ephemeroptera	Leptophlebiidae	Leptophlebiinae		Leptophlebia	Leptophlebia intermedia		Istvan Turcsanyi	iturcsanyi@yahoo.com
JI-BOLD-365	Arthropoda	Insecta	Ephemeroptera	Leptophlebiidae	Leptophlebiinae		Leptophlebia	Leptophlebia marginata		Eino Savolainen	tiirinkaarre@windowslive.com
6114010159	Arthropoda	Insecta	Ephemeroptera	Leptophlebiidae	Leptophlebiinae		Leptophlebia	Leptophlebia intermedia		Istvan Turcsanyi	iturcsanyi@yahoo.com
E-146-CR2BS	Arthropoda	Insecta	Ephemeroptera	Leptophlebiidae	Leptophlebiinae		Leptophlebia	Leptophlebia nebulosa		Claire M Shrimpton	cshrimpton@unbc.ca		Taxonomic Keys and BOLD COI Database 99.84% match
BIOUG02701-G02	Arthropoda	Insecta	Ephemeroptera	Leptophlebiidae	Leptophlebiinae		Leptophlebia	Leptophlebia intermedia		Mikko Pentinsaari	mpentins@uoguelph.ca	BIN Taxonomy Match (Apr 2022)
5614180748	Arthropoda	Insecta	Ephemeroptera	Leptophlebiidae	Leptophlebiinae		Leptophlebia	Leptophlebia cupida		Istvan Turcsanyi	iturcsanyi@yahoo.com
NO-EPH116	Arthropoda	Insecta	Ephemeroptera	Leptophlebiidae	Leptophlebiinae		Leptophlebia	Leptophlebia vespertina		Gaute Kjarstad	gaute.kjarstad@ntnu.no
E-136-CR1S	Arthropoda	Insecta	Ephemeroptera	Leptophlebiidae	Leptophlebiinae		Leptophlebia	Leptophlebia nebulosa		Claire M Shrimpton	cshrimpton@unbc.ca		Taxonomic Keys and BOLD COI Database 100% match
8514230118	Arthropoda	Insecta	Ephemeroptera	Leptophlebiidae	Leptophlebiinae		Leptophlebia	Leptophlebia cupida		Istvan Turcsanyi	iturcsanyi@yahoo.com
160034272	Arthropoda	Insecta	Ephemeroptera	Leptophlebiidae	Leptophlebiinae		Leptophlebia	Leptophlebia intermedia		Istvan Turcsanyi	iturcsanyi@yahoo.com
BIOUG02702-E06	Arthropoda	Insecta	Ephemeroptera	Leptophlebiidae	Leptophlebiinae		Leptophlebia	Leptophlebia sp. BOLDAAA7017		Gillian Martin	gilliankmartin1@gmail.com	BOLD ID engine
BIOUG02702-E05	Arthropoda	Insecta	Ephemeroptera	Leptophlebiidae	Leptophlebiinae		Leptophlebia	Leptophlebia sp. BOLDAAA7017		Gillian Martin	gilliankmartin1@gmail.com	BOLD ID engine
BIOUG02702-E04	Arthropoda	Insecta	Ephemeroptera	Leptophlebiidae	Leptophlebiinae		Leptophlebia	Leptophlebia sp. BOLDAAX5673		Gillian Martin	gilliankmartin1@gmail.com	BOLD ID engine
BIOUG02702-E03	Arthropoda	Insecta	Ephemeroptera	Leptophlebiidae	Leptophlebiinae		Leptophlebia	Leptophlebia sp. BOLDAAA7017		Gillian Martin	gilliankmartin1@gmail.com	BOLD ID engine
LN995559	Arthropoda	Insecta	Ephemeroptera	Leptophlebiidae	Leptophlebiinae		Leptophlebia	Leptophlebia marginata
BIOUG02702-E01	Arthropoda	Insecta	Ephemeroptera	Leptophlebiidae	Leptophlebiinae		Leptophlebia	Leptophlebia sp. BOLDAAX5673		Gillian Martin	gilliankmartin1@gmail.com	BOLD ID engine
LN995557	Arthropoda	Insecta	Ephemeroptera	Leptophlebiidae	Leptophlebiinae		Leptophlebia	Leptophlebia marginata
LN995554	Arthropoda	Insecta	Ephemeroptera	Leptophlebiidae	Leptophlebiinae		Leptophlebia	Leptophlebia marginata
BIOUG25302-B05	Arthropoda	Insecta	Ephemeroptera	Leptophlebiidae	Leptophlebiinae		Neoleptophlebia	Neoleptophlebia adoptiva		Kate Perez	kperez@uoguelph.ca	BIN Taxonomy Match
BIOUG25302-B04	Arthropoda	Insecta	Ephemeroptera	Leptophlebiidae	Leptophlebiinae		Neoleptophlebia	Neoleptophlebia adoptiva		Kate Perez	kperez@uoguelph.ca	BIN Taxonomy Match
BIOUG25302-B03	Arthropoda	Insecta	Ephemeroptera	Leptophlebiidae	Leptophlebiinae		Neoleptophlebia	Neoleptophlebia adoptiva		Kate Perez	kperez@uoguelph.ca	BIN Taxonomy Match
BIOUG25302-B02	Arthropoda	Insecta	Ephemeroptera	Leptophlebiidae	Leptophlebiinae		Neoleptophlebia	Neoleptophlebia adoptiva		Kate Perez	kperez@uoguelph.ca	BIN Taxonomy Match
09NBMAY-0516	Arthropoda	Insecta	Ephemeroptera	Leptophlebiidae	Leptophlebiinae		Neoleptophlebia	Neoleptophlebia mollis		Jeffrey M. Webb	jmw975@yahoo.com
BIOUG09894-B07	Arthropoda	Insecta	Ephemeroptera	Leptophlebiidae	Leptophlebiinae		Neoleptophlebia	Neoleptophlebia mollis		Jayme E. Sones	jsones@uoguelph.ca	BIN Taxonomy Match
09NBMAY-0513	Arthropoda	Insecta	Ephemeroptera	Leptophlebiidae	Leptophlebiinae		Neoleptophlebia	Neoleptophlebia mollis		Jeffrey M. Webb	jmw975@yahoo.com
09NBMAY-0511	Arthropoda	Insecta	Ephemeroptera	Leptophlebiidae	Leptophlebiinae		Neoleptophlebia	Neoleptophlebia mollis		Jeffrey M. Webb	jmw975@yahoo.com
2318880294	Arthropoda	Insecta	Ephemeroptera	Leptophlebiidae	Leptophlebiinae		Neoleptophlebia	Neoleptophlebia adoptiva		Istvan Turcsanyi	iturcsanyi@yahoo.com
BIOUG11155-A05	Arthropoda	Insecta	Ephemeroptera	Leptophlebiidae	Leptophlebiinae		Neoleptophlebia	Neoleptophlebia adoptiva		Angela Telfer	atelfer@uoguelph.ca	BIN Taxonomy Match
E-98-CR1M	Arthropoda	Insecta	Ephemeroptera	Leptophlebiidae	Leptophlebiinae		Neoleptophlebia	Neoleptophlebia heteronea		Claire M Shrimpton	cshrimpton@unbc.ca		Taxonomic Keys and BOLD COI Database
E97-CR1M	Arthropoda	Insecta	Ephemeroptera	Leptophlebiidae	Leptophlebiinae		Neoleptophlebia	Neoleptophlebia heteronea		Claire M Shrimpton	cshrimpton@unbc.ca		Taxonomic Keys and BOLD COI Database 99.84% match
09CPMAY-106	Arthropoda	Insecta	Ephemeroptera	Leptophlebiidae	Leptophlebiinae		Neoleptophlebia	Neoleptophlebia mollis		Jeffrey M. Webb	jmw975@yahoo.com
E91-CR2	Arthropoda	Insecta	Ephemeroptera	Leptophlebiidae	Leptophlebiinae		Neoleptophlebia	Neoleptophlebia memorialis		Claire M Shrimpton	cshrimpton@unbc.ca		Taxonomic Keys and BOLD COI Database 98.88% match
09NBMAY-0281	Arthropoda	Insecta	Ephemeroptera	Leptophlebiidae	Leptophlebiinae		Neoleptophlebia	Neoleptophlebia mollis		Jeffrey M. Webb	jmw975@yahoo.com
BIOUG00640-B07	Arthropoda	Insecta	Ephemeroptera	Leptophlebiidae	Leptophlebiinae		Neoleptophlebia	Neoleptophlebia heteronea		Jeffrey M. Webb	jmw975@yahoo.com
BIOUG00640-B06	Arthropoda	Insecta	Ephemeroptera	Leptophlebiidae	Leptophlebiinae		Neoleptophlebia	Neoleptophlebia heteronea		Jeffrey M. Webb	jmw975@yahoo.com
BIOUG00640-B05	Arthropoda	Insecta	Ephemeroptera	Leptophlebiidae	Leptophlebiinae		Neoleptophlebia	Neoleptophlebia memorialis		Jeffrey M. Webb	jmw975@yahoo.com
BIOUG00640-B04	Arthropoda	Insecta	Ephemeroptera	Leptophlebiidae	Leptophlebiinae		Neoleptophlebia	Neoleptophlebia memorialis		Jeffrey M. Webb	jmw975@yahoo.com
BIOUG00640-B03	Arthropoda	Insecta	Ephemeroptera	Leptophlebiidae	Leptophlebiinae		Neoleptophlebia	Neoleptophlebia heteronea		Jeffrey M. Webb	jmw975@yahoo.com
BIOUG00640-B02	Arthropoda	Insecta	Ephemeroptera	Leptophlebiidae	Leptophlebiinae		Neoleptophlebia	Neoleptophlebia memorialis		Jeffrey M. Webb	jmw975@yahoo.com
0004728	Arthropoda	Insecta	Ephemeroptera	Leptophlebiidae	Leptophlebiinae		Neoleptophlebia	Neoleptophlebia heteronea		Boris Kondratieff	boris.kondratieff@colostate.edu	Morphology
0004727	Arthropoda	Insecta	Ephemeroptera	Leptophlebiidae	Leptophlebiinae		Neoleptophlebia	Neoleptophlebia heteronea		Boris Kondratieff	boris.kondratieff@colostate.edu	Morphology
0004726	Arthropoda	Insecta	Ephemeroptera	Leptophlebiidae	Leptophlebiinae		Neoleptophlebia	Neoleptophlebia heteronea		Boris Kondratieff	boris.kondratieff@colostate.edu	Morphology
0004725	Arthropoda	Insecta	Ephemeroptera	Leptophlebiidae	Leptophlebiinae		Neoleptophlebia	Neoleptophlebia heteronea		Boris Kondratieff	boris.kondratieff@colostate.edu	Morphology
0004724	Arthropoda	Insecta	Ephemeroptera	Leptophlebiidae	Leptophlebiinae		Neoleptophlebia	Neoleptophlebia heteronea		Boris Kondratieff	boris.kondratieff@colostate.edu	Morphology
0004723	Arthropoda	Insecta	Ephemeroptera	Leptophlebiidae	Leptophlebiinae		Neoleptophlebia	Neoleptophlebia heteronea		Brian. A Gill	gillbriana@gmail.com	Morphology
0004722	Arthropoda	Insecta	Ephemeroptera	Leptophlebiidae	Leptophlebiinae		Neoleptophlebia	Neoleptophlebia heteronea		Brian. A Gill	gillbriana@gmail.com	Morphology
0004721	Arthropoda	Insecta	Ephemeroptera	Leptophlebiidae	Leptophlebiinae		Neoleptophlebia	Neoleptophlebia heteronea		Brian. A Gill	gillbriana@gmail.com	Morphology
0004720	Arthropoda	Insecta	Ephemeroptera	Leptophlebiidae	Leptophlebiinae		Neoleptophlebia	Neoleptophlebia heteronea		Brian. A Gill	gillbriana@gmail.com	Morphology
0004719	Arthropoda	Insecta	Ephemeroptera	Leptophlebiidae	Leptophlebiinae		Neoleptophlebia	Neoleptophlebia heteronea		Brian. A Gill	gillbriana@gmail.com	Morphology
0004717	Arthropoda	Insecta	Ephemeroptera	Leptophlebiidae	Leptophlebiinae		Neoleptophlebia	Neoleptophlebia heteronea		Brian. A Gill	gillbriana@gmail.com	Morphology
0004716	Arthropoda	Insecta	Ephemeroptera	Leptophlebiidae	Leptophlebiinae		Neoleptophlebia	Neoleptophlebia heteronea		Brian. A Gill	gillbriana@gmail.com	Morphology
0004715	Arthropoda	Insecta	Ephemeroptera	Leptophlebiidae	Leptophlebiinae		Neoleptophlebia	Neoleptophlebia heteronea		Brian. A Gill	gillbriana@gmail.com	Morphology
0004714	Arthropoda	Insecta	Ephemeroptera	Leptophlebiidae	Leptophlebiinae		Neoleptophlebia	Neoleptophlebia heteronea		Brian. A Gill	gillbriana@gmail.com	Morphology
0004713	Arthropoda	Insecta	Ephemeroptera	Leptophlebiidae	Leptophlebiinae		Neoleptophlebia	Neoleptophlebia heteronea		Boris Kondratieff	boris.kondratieff@colostate.edu	Morphology
0004712	Arthropoda	Insecta	Ephemeroptera	Leptophlebiidae	Leptophlebiinae		Neoleptophlebia	Neoleptophlebia memorialis		Boris Kondratieff	boris.kondratieff@colostate.edu	Morphology
0004711	Arthropoda	Insecta	Ephemeroptera	Leptophlebiidae	Leptophlebiinae		Neoleptophlebia	Neoleptophlebia heteronea		Boris Kondratieff	boris.kondratieff@colostate.edu	Morphology
E62-CR1	Arthropoda	Insecta	Ephemeroptera	Leptophlebiidae	Leptophlebiinae		Neoleptophlebia	Neoleptophlebia heteronea		Claire M Shrimpton	cshrimpton@unbc.ca		Taxonomic Keys and BOLD COI Database 99.52% match
0004709	Arthropoda	Insecta	Ephemeroptera	Leptophlebiidae	Leptophlebiinae		Neoleptophlebia	Neoleptophlebia heteronea		Boris Kondratieff	boris.kondratieff@colostate.edu	Morphology
KJ674907	Arthropoda	Insecta	Ephemeroptera	Leptophlebiidae	Leptophlebiinae		Neoleptophlebia	Neoleptophlebia adoptiva					GB_mined:Paraleptophlebia adoptiva
09NBMAY-0531	Arthropoda	Insecta	Ephemeroptera	Leptophlebiidae	Leptophlebiinae		Neoleptophlebia	Neoleptophlebia mollis		Jeffrey M. Webb	jmw975@yahoo.com
E52-CR1	Arthropoda	Insecta	Ephemeroptera	Leptophlebiidae	Leptophlebiinae		Neoleptophlebia	Neoleptophlebia heteronea		Claire M Shrimpton	cshrimpton@unbc.ca		Taxonomic Keys and BOLD COI Database 99.36% match
BIOUG12897-D08	Arthropoda	Insecta	Ephemeroptera	Leptophlebiidae	Leptophlebiinae		Neoleptophlebia	Neoleptophlebia mollis		Jayme E. Sones	jsones@uoguelph.ca	BIN Taxonomy Match
E47-CR1	Arthropoda	Insecta	Ephemeroptera	Leptophlebiidae	Leptophlebiinae		Neoleptophlebia	Neoleptophlebia heteronea		Claire M Shrimpton	cshrimpton@unbc.ca		Taxonomic Keys and BOLD COI Database 99.52% match
09NBMAY-0325	Arthropoda	Insecta	Ephemeroptera	Leptophlebiidae	Leptophlebiinae		Neoleptophlebia	Neoleptophlebia mollis		Jeffrey M. Webb	jmw975@yahoo.com
KJ675320	Arthropoda	Insecta	Ephemeroptera	Leptophlebiidae	Leptophlebiinae		Neoleptophlebia	Neoleptophlebia adoptiva					GB_mined:Paraleptophlebia adoptiva
09NBMAY-0180	Arthropoda	Insecta	Ephemeroptera	Leptophlebiidae	Leptophlebiinae		Neoleptophlebia	Neoleptophlebia mollis		Jeffrey M. Webb	jmw975@yahoo.com
0001144	Arthropoda	Insecta	Ephemeroptera	Leptophlebiidae	Leptophlebiinae		Neoleptophlebia	Neoleptophlebia heteronea		Brian. A Gill	gillbriana@gmail.com
KJ674948	Arthropoda	Insecta	Ephemeroptera	Leptophlebiidae	Leptophlebiinae		Neoleptophlebia	Neoleptophlebia adoptiva					GB_mined:Paraleptophlebia adoptiva
KJ674930	Arthropoda	Insecta	Ephemeroptera	Leptophlebiidae	Leptophlebiinae		Neoleptophlebia	Neoleptophlebia adoptiva					GB_mined:Paraleptophlebia adoptiva
E8-CR4	Arthropoda	Insecta	Ephemeroptera	Leptophlebiidae	Leptophlebiinae		Neoleptophlebia	Neoleptophlebia heteronea		Claire M Shrimpton	cshrimpton@unbc.ca		Taxonomic Keys and BOLD COI Database 99.68% match
09NBMAY-0523	Arthropoda	Insecta	Ephemeroptera	Leptophlebiidae	Leptophlebiinae		Neoleptophlebia	Neoleptophlebia mollis		Jeffrey M. Webb	jmw975@yahoo.com
09NBMAY-0139	Arthropoda	Insecta	Ephemeroptera	Leptophlebiidae	Leptophlebiinae		Neoleptophlebia	Neoleptophlebia mollis		Jeffrey M. Webb	jmw975@yahoo.com
0001127	Arthropoda	Insecta	Ephemeroptera	Leptophlebiidae	Leptophlebiinae		Neoleptophlebia	Neoleptophlebia heteronea		Brian. A Gill	gillbriana@gmail.com	Morphology
0001126	Arthropoda	Insecta	Ephemeroptera	Leptophlebiidae	Leptophlebiinae		Neoleptophlebia	Neoleptophlebia heteronea		Brian. A Gill	gillbriana@gmail.com	Morphology
BIOUG25302-B07	Arthropoda	Insecta	Ephemeroptera	Leptophlebiidae	Leptophlebiinae		Neoleptophlebia	Neoleptophlebia adoptiva		Kate Perez	kperez@uoguelph.ca	BIN Taxonomy Match
0001124	Arthropoda	Insecta	Ephemeroptera	Leptophlebiidae	Leptophlebiinae		Neoleptophlebia	Neoleptophlebia heteronea		Brian. A Gill	gillbriana@gmail.com	Morphology
0001123	Arthropoda	Insecta	Ephemeroptera	Leptophlebiidae	Leptophlebiinae		Neoleptophlebia	Neoleptophlebia heteronea		Brian. A Gill	gillbriana@gmail.com	Morphology
[truncated: 304 more rows]

## Sheet: Specimen Details
Project:	DS-RGCAL			User:	Tomasz Rewicz
Created:	2022-06-27
[truncated: 942 more rows]

## Sheet: Collection Data
Project:	DS-RGCAL			User:	Tomasz Rewicz
[truncated: 943 more rows]
